# Supplementary material for: Gene Expression Profile as a Predictor of Seizure Liability
Source: Int J Mol Sci. 2023 Feb 18;24(4):4116. doi: 10.3390/ijms24044116 (PMC9963992; doi:10.3390/ijms24044116)
Supplement: Supplementary file 1 [file ijms-24-04116-s001.zip]

Archive with 2 entries (2 files):
- S1-Reactome pathways.xlsx
- S2-GO terms.xlsx
