# Supplementary material for: Gene Expression Profile as a Predictor of Seizure Liability
Source: Int J Mol Sci. 2023 Feb 18;24(4):4116. doi: 10.3390/ijms24044116 (PMC9963992; doi:10.3390/ijms24044116)
Supplement: Supplementary file 1 [file ijms-24-04116-s001.zip › S1-Reactome pathways.xlsx]

## Sheet: Lipponen et al.
Supplementary file S1 - Reactome Pathways
Gene expression profile as a predictor of ictogenecity
Anssi Lipponen, Natallie Kajevu, Teemu Natunen, Robert Ciszek, Noora Puhakka, Mikko Hiltunen and Asla Pitkänen.

## Sheet: Reactome pathways
Drug	Group	ID	Description	GeneRatio	BgRatio	pvalue	p.adjust	qvalue	geneID	Count
4-aminopyridine	tool	R-HSA-2022090	Assembly of collagen fibrils and other multimeric structures	8/151	61/10867	1.822629992214e-06	0.000832941906441799	0.000748237575751011	4314/1278/4015/5118/1277/1308/1281/7373	8
4-aminopyridine	tool	R-HSA-381426	Regulation of Insulin-like Growth Factor (IGF) transport and uptake by Insulin-like Growth Factor Binding Proteins (IGFBPs)	10/151	125/10867	9.0103311637664e-06	0.00205886067092062	0.00184948902835205	3484/5069/3489/3490/7857/213/8614/7425/3698/5179	10
4-aminopyridine	tool	R-HSA-1474244	Extracellular matrix organization	15/151	301/10867	1.8544954158082e-05	0.00254592315124349	0.00228702068175737	1311/10319/4314/1278/4015/5118/1277/284217/1513/1308/1281/9510/4239/7373/8515	15
4-aminopyridine	tool	R-HSA-425366	Transport of bile salts and organic acids, metal ions and amine compounds	8/151	85/10867	2.24846704362616e-05	0.00254592315124349	0.00228702068175737	64849/6582/9356/26266/9376/54716/51458/6540	8
4-aminopyridine	tool	R-HSA-1442490	Collagen degradation	7/151	64/10867	2.78547390726859e-05	0.00254592315124349	0.00228702068175737	4314/1278/1277/1513/1308/1281/7373	7
4-aminopyridine	tool	R-HSA-1474290	Collagen formation	8/151	90/10867	3.41586972862109e-05	0.00260175410996639	0.00233717402484601	4314/1278/4015/5118/1277/1308/1281/7373	8
4-aminopyridine	tool	R-HSA-75892	Platelet Adhesion to exposed collagen	4/151	15/10867	4.3406127650476e-05	0.00283380004803822	0.0025456225238625	1278/1277/2815/8515	4
4-aminopyridine	tool	R-HSA-8874081	MET activates PTK2 signaling	5/151	30/10867	5.21901238268553e-05	0.00298136082360911	0.00267817740690442	10319/1278/1277/284217/1281	5
4-aminopyridine	tool	R-HSA-2243919	Crosslinking of collagen fibrils	4/151	18/10867	9.41942404323851e-05	0.00478297420862222	0.00429657938814388	1278/4015/5118/1277	4
4-aminopyridine	tool	R-HSA-3000480	Scavenging by Class A Receptors	4/151	19/10867	0.000118028064983168	0.00522211355403303	0.00469106135223513	1278/1277/1281/81035	4
4-aminopyridine	tool	R-HSA-8957275	Post-translational protein phosphorylation	8/151	108/10867	0.000125696387515018	0.00522211355403303	0.00469106135223513	3484/3490/7857/213/8614/7425/3698/5179	8
4-aminopyridine	tool	R-HSA-8875878	MET promotes cell motility	5/151	41/10867	0.000242702168014347	0.00889331011468155	0.0079889230559157	10319/1278/1277/284217/1281	5
4-aminopyridine	tool	R-HSA-2453902	The canonical retinoid cycle in rods (twilight vision)	4/151	23/10867	0.000258228040091731	0.00889331011468155	0.0079889230559157	5959/64220/6121/24	4
4-aminopyridine	tool	R-HSA-2173782	Binding and Uptake of Ligands by Scavenger Receptors	5/151	42/10867	0.000272442760624818	0.00889331011468155	0.0079889230559157	1278/1277/213/1281/81035	5
4-aminopyridine	tool	R-HSA-1650814	Collagen biosynthesis and modifying enzymes	6/151	67/10867	0.000323540689528633	0.00971530879407245	0.00872733025380227	1278/5118/1277/1308/1281/7373	6
4-aminopyridine	tool	R-HSA-8948216	Collagen chain trimerization	5/151	44/10867	0.000340142102199473	0.00971530879407245	0.00872733025380227	1278/1277/1308/1281/7373	5
4-aminopyridine	tool	R-HSA-375276	Peptide ligand-binding receptors	10/151	201/10867	0.000488904395761208	0.0131429005213454	0.0118063600214781	2587/6019/1908/59350/187/5368/4985/183/624/5179	10
4-aminopyridine	tool	R-HSA-430116	GP1b-IX-V activation signalling	3/151	12/10867	0.000527748442117389	0.0133989465582026	0.0120363679781159	1278/1277/2815	3
4-aminopyridine	tool	R-HSA-1474228	Degradation of the extracellular matrix	8/151	140/10867	0.000734183916762113	0.0169991352466919	0.015270442810572	4314/1278/1277/1513/1308/1281/9510/7373	8
4-aminopyridine	tool	R-HSA-425407	SLC-mediated transmembrane transport	11/151	251/10867	0.000746333797023771	0.0169991352466919	0.015270442810572	64849/6582/213/6517/9356/26266/9376/54716/51458/6540/6527	11
4-aminopyridine	tool	R-HSA-2453864	Retinoid cycle disease events	3/151	14/10867	0.00085553634720769	0.0169991352466919	0.015270442810572	5959/64220/24	3
4-aminopyridine	tool	R-HSA-2474795	Diseases associated with visual transduction	3/151	14/10867	0.00085553634720769	0.0169991352466919	0.015270442810572	5959/64220/24	3
4-aminopyridine	tool	R-HSA-9675143	Diseases of the neuronal system	3/151	14/10867	0.00085553634720769	0.0169991352466919	0.015270442810572	5959/64220/24	3
4-aminopyridine	tool	R-HSA-549132	Organic cation/anion/zwitterion transport	3/151	15/10867	0.00105856890209699	0.0201569161774302	0.0181070996411328	6582/9356/9376	3
4-aminopyridine	tool	R-HSA-3000171	Non-integrin membrane-ECM interactions	5/151	59/10867	0.0013269986453027	0.0242575352361334	0.0217907145965496	10319/1278/1277/284217/1281	5
4-aminopyridine	tool	R-HSA-1482922	Acyl chain remodelling of PI	3/151	17/10867	0.00155012420975357	0.0272464139945147	0.0244756454171616	11145/283748/5322	3
4-aminopyridine	tool	R-HSA-9031628	NGF-stimulated transcription	4/151	39/10867	0.00201891904073041	0.0341720741338444	0.0306970146543806	3399/2354/1961/7425	4
4-aminopyridine	tool	R-HSA-442660	Na+/Cl- dependent neurotransmitter transporters	3/151	19/10867	0.0021644256046118	0.0353265179038426	0.0317340596164888	6582/54716/6540	3
amitriptyline	Positive	R-HSA-375276	Peptide ligand-binding receptors	11/145	201/10867	7.68602847487608e-05	0.0308209741842531	0.0279933247611276	5368/718/887/3627/6372/187/64106/301/6354/6347/6753	11
amitriptyline	Positive	R-HSA-1296072	Voltage gated Potassium channels	5/145	43/10867	0.000252611485706613	0.0473807696548849	0.0430338530006305	3790/26251/23416/3747/3786	5
amitriptyline	Positive	R-HSA-1475029	Reversible hydration of carbon dioxide	3/145	12/10867	0.000468668641237507	0.0473807696548849	0.0430338530006305	766/771/762	3
amitriptyline	Positive	R-HSA-500792	GPCR ligand binding	16/145	467/10867	0.000488239186849069	0.0473807696548849	0.0430338530006305	5368/718/7432/887/3627/6372/187/64106/301/6354/7475/1393/6347/50846/146/6753	16
amitriptyline	Positive	R-HSA-6785807	Interleukin-4 and Interleukin-13 signaling	7/145	108/10867	0.000590782664025996	0.0473807696548849	0.0430338530006305	5743/3687/4314/301/2353/948/6347	7
Amoxapine	tool	R-HSA-112316	Neuronal System	129/1190	410/10867	1.13234089634535e-30	1.45052868821839e-27	1.33497031990188e-27	6812/2561/8001/3776/815/3754/54331/10060/8514/80852/5577/3761/22999/2556/9066/10242/80059/3775/1138/2904/56479/10381/116443/27012/2554/3084/5579/50801/22941/9369/170850/6804/55799/5864/2788/2742/777/43/140679/10497/2897/2558/6857/3778/320/6853/4193/2566/1741/55879/785/5789/107/3749/9495/6572/2743/50944/10815/2562/3768/1143/2571/57369/9424/2791/57657/9256/5924/127833/3743/2774/814/2572/3736/4747/7…	129
Amoxapine	tool	R-HSA-112315	Transmission across Chemical Synapses	86/1190	270/10867	4.7080364922539e-21	3.01549737328862e-18	2.77526361648651e-18	6812/2561/8001/815/54331/80852/5577/3761/22999/2556/1138/2904/10381/116443/2554/3084/5579/6804/55799/5864/2788/2742/777/43/140679/10497/2897/2558/6857/320/6853/4193/2566/1741/55879/785/107/9495/6572/2743/10815/2562/3768/1143/2571/2791/9256/5924/2774/814/2572/4747/774/22843/2036/57030/2906/10369/1103/6854/59283/1136/5923/84617/784/2892/10382/5575/1141/8497/816/781/6511/2890/2744/5582/9568/88/1740/…	86
Amoxapine	tool	R-HSA-500792	GPCR ligand binding	108/1190	467/10867	1.05672841854782e-14	4.5122303471992e-12	4.15275729394231e-12	976/2925/1908/10267/84109/10268/54331/3062/2831/2918/1392/51083/128674/7473/3269/1394/4988/1128/2852/2912/887/53637/8862/8111/301/886/7484/6752/6754/10874/146/6751/3363/4986/3356/4829/3792/6869/2788/2861/2913/2916/6354/6344/3350/846/6753/5021/6870/7855/64106/94233/2015/7479/1238/58191/3627/4923/3351/4922/84634/147/6347/152/2791/2922/797/1813/9890/2150/718/4889/2917/3360/56670/5995/163404/2696/381…	108
Amoxapine	tool	R-HSA-112314	Neurotransmitter receptors and postsynaptic signal transmission	57/1190	205/10867	1.33564693909635e-11	4.27740932245605e-09	3.93664360996818e-09	2561/8001/815/54331/80852/5577/3761/2556/1138/2904/10381/116443/2554/3084/5579/2788/2742/2897/2558/320/4193/2566/1741/55879/107/9495/2743/2562/3768/1143/2791/5924/2774/814/4747/22843/2036/2906/10369/59283/1136/5923/84617/2892/10382/5575/1141/816/2890/5582/9568/88/1740/2902/2903/2557/3763	57
Amoxapine	tool	R-HSA-397014	Muscle contraction	55/1190	197/10867	2.57687750711638e-11	6.20560398521052e-09	5.71122598581353e-09	1674/3776/815/493829/10060/3761/30820/10345/2982/2983/5350/3775/301/30819/6327/50801/10008/6262/6328/25937/1482/4842/493/6546/55800/80228/3768/489/859/9424/491/302/6335/6543/7137/59283/6323/6326/7094/492/6261/6329/6334/4626/816/4632/88/30818/4621/80333/51305/478/4634/11280/6330	55
Amoxapine	tool	R-HSA-5576891	Cardiac conduction	42/1190	129/10867	2.90660608206582e-11	6.20560398521052e-09	5.71122598581353e-09	3776/815/10060/3761/30820/10345/5350/3775/30819/6327/50801/10008/6262/6328/25937/1482/4842/493/6546/55800/80228/3768/489/9424/491/6335/6543/7137/59283/6323/6326/492/6261/6329/6334/816/30818/80333/51305/478/11280/6330	42
Amoxapine	tool	R-HSA-416476	G alpha (q) signalling events	58/1190	216/10867	4.13473893488288e-11	7.56657225083566e-09	6.96377083769747e-09	7222/2925/1908/84109/8997/54331/3062/128674/3269/1128/887/57113/8111/301/7225/886/10874/146/3356/4829/10125/1608/6869/2788/846/5021/6870/64106/94233/4923/5581/5580/26575/1839/4922/84634/147/2791/2922/2150/3814/2915/7201/1607/5583/6003/624/2911/7200/3061/553/6865/5724/4314/60675/6004/1956/5029	58
Amoxapine	tool	R-HSA-1296071	Potassium Channels	36/1190	103/10867	7.80431090175511e-11	1.24966528314354e-08	1.15010897499549e-08	3776/3754/54331/10060/8514/3761/10242/3775/56479/27012/50801/170850/2788/3778/3749/3768/9424/2791/57657/3743/3736/27133/3741/26251/27345/23416/3755/10021/3747/3785/3786/3756/9568/81033/51305/3763	36
Amoxapine	tool	R-HSA-6785807	Interleukin-4 and Interleukin-13 signaling	35/1190	108/10867	1.4952026288799e-09	2.12817174177239e-07	1.95862800508244e-07	3687/4609/9021/4988/301/7076/2625/356/3662/7133/3569/7184/4843/6347/3976/7040/1278/3162/3566/51561/3383/7157/3934/1026/6778/2247/3911/2353/3726/948/2335/6774/4314/3597/1052	35
Amoxapine	tool	R-HSA-373076	Class A/1 (Rhodopsin-like receptors)	74/1190	335/10867	1.81505059418106e-09	2.32507981114593e-07	2.13984912156083e-07	2925/1908/84109/3062/2831/51083/128674/3269/4988/1128/2852/887/53637/8862/8111/301/886/6752/6754/10874/146/6751/3363/4986/3356/4829/3792/6869/2861/6354/3350/6753/5021/6870/64106/94233/1238/58191/3627/4923/3351/4922/84634/147/6347/152/2922/1813/9890/2150/718/4889/3360/56670/5995/163404/3814/59350/1816/11255/7201/3355/1132/624/1240/7200/3061/3274/553/6865/5724/3361/60675/5029	74
Amoxapine	tool	R-HSA-112310	Neurotransmitter release cycle	22/1190	51/10867	4.1605042548963e-09	4.84509631865652e-07	4.45910503874054e-07	6812/22999/6804/5864/140679/10497/6857/320/6853/6572/10815/2571/9256/2572/57030/1103/6854/8497/6511/2744/6538/8224	22
Amoxapine	tool	R-HSA-6794361	Neurexins and neuroligins	22/1190	55/10867	2.24990087218365e-08	2.31953660788941e-06	2.13474752523615e-06	6812/9066/80059/2904/22941/9369/6804/6857/320/1741/50944/127833/2036/2906/2915/58512/341359/2911/1740/2902/2903/9229	22
Amoxapine	tool	R-HSA-445095	Interaction between L1 and Ankyrins	16/1190	31/10867	2.35394035148808e-08	2.31953660788941e-06	2.13474752523615e-06	6327/6328/288/55800/6712/6335/57731/3897/6323/6326/6329/6334/3785/3786/11280/6330	16
Amoxapine	tool	R-HSA-181429	Serotonin Neurotransmitter Release Cycle	12/1190	18/10867	2.79108606961829e-08	2.55384375370073e-06	2.35038826915224e-06	6812/22999/6804/5864/10497/6857/6853/10815/9256/6854/8497/8224	12
Amoxapine	tool	R-HSA-212676	Dopamine Neurotransmitter Release Cycle	13/1190	23/10867	1.2186528879158e-07	1.04072956628009e-05	9.57818410151362e-06	6812/22999/6804/5864/10497/6857/320/6853/10815/9256/6854/8497/8224	13
Amoxapine	tool	R-HSA-264642	Acetylcholine Neurotransmitter Release Cycle	11/1190	17/10867	1.72073096964978e-07	1.37766023257586e-05	1.26790703026826e-05	6812/22999/6804/5864/10497/6857/6572/10815/9256/1103/8497	11
Amoxapine	tool	R-HSA-1296072	Voltage gated Potassium channels	18/1190	43/10867	1.88637039607557e-07	1.42143557492518e-05	1.3081949496004e-05	3754/8514/56479/27012/170850/3749/3743/3736/27133/3741/26251/23416/3755/3747/3785/3786/3756/81033	18
Amoxapine	tool	R-HSA-6794362	Protein-protein interactions at synapses	27/1190	86/10867	2.31225919190778e-07	1.64555779157437e-05	1.51446216078171e-05	6812/9066/80059/2904/22941/9369/6804/6857/320/1741/5789/50944/127833/2036/2906/2915/58512/57622/341359/2892/2911/8497/2890/1740/2902/2903/9229	27
Amoxapine	tool	R-HSA-425393	Transport of inorganic cations/anions and amino acids/oligopeptides	31/1190	108/10867	2.91215376330944e-07	1.9253796079103e-05	1.77199158622749e-05	57084/246213/115111/6564/120103/6574/6541/142680/140679/123041/6549/25769/55089/5172/6546/6522/6559/9498/6550/117247/206358/57030/6543/389015/57468/6510/6521/10568/6511/54716/6533	31
Amoxapine	tool	R-HSA-375276	Peptide ligand-binding receptors	47/1190	201/10867	3.00605715520734e-07	1.9253796079103e-05	1.77199158622749e-05	2925/1908/84109/3062/2831/51083/128674/4988/2852/887/8862/301/886/6752/6754/10874/6751/4986/4829/3792/6869/2861/6354/6753/5021/6870/64106/1238/58191/3627/4923/4922/84634/6347/2922/2150/718/4889/3814/59350/7201/624/7200/3061/553/6865/60675	47
Amoxapine	tool	R-HSA-438066	Unblocking of NMDA receptors, glutamate binding and activation	12/1190	22/10867	6.3868589690016e-07	3.71889379058684e-05	3.42262298817311e-05	815/2904/1741/4747/2906/2892/816/2890/88/1740/2902/2903	12
Amoxapine	tool	R-HSA-9617324	Negative regulation of NMDA receptor-mediated neuronal transmission	12/1190	22/10867	6.3868589690016e-07	3.71889379058684e-05	3.42262298817311e-05	815/2904/1741/814/4747/22843/2906/816/88/1740/2902/2903	12
Amoxapine	tool	R-HSA-375280	Amine ligand-binding receptors	17/1190	42/10867	7.36255245691738e-07	4.10062160752659e-05	3.77393993214987e-05	3269/1128/146/3363/3356/3350/3351/147/152/1813/3360/1816/11255/3355/1132/3274/3361	17
Amoxapine	tool	R-HSA-373760	L1CAM interactions	32/1190	119/10867	9.45114500910108e-07	5.0445486486077e-05	4.64266772376895e-05	8829/6456/6327/10381/6900/6328/288/1759/1641/1741/55800/4478/3915/3678/6712/10752/6335/57731/3897/6323/6326/6329/26052/6334/84617/10382/3785/3786/57698/1956/11280/6330	32
Amoxapine	tool	R-HSA-210500	Glutamate Neurotransmitter Release Cycle	12/1190	24/10867	2.16572519844469e-06	0.00010670361458491	9.82029239780589e-05	6812/22999/6804/5864/10497/6857/10815/9256/57030/8497/6511/2744	12
Amoxapine	tool	R-HSA-9620244	Long-term potentiation	12/1190	24/10867	2.16572519844469e-06	0.00010670361458491	9.82029239780589e-05	815/2904/3084/1741/4747/2906/816/2890/88/1740/2902/2903	12
Amoxapine	tool	R-HSA-442982	Ras activation upon Ca2+ influx through NMDA receptor	11/1190	21/10867	3.23175529081068e-06	0.000153328834352907	0.000141113681314151	815/2904/1741/5924/4747/2906/5923/816/88/1740/2902	11
Amoxapine	tool	R-HSA-418346	Platelet homeostasis	25/1190	88/10867	4.9625247510096e-06	0.000227035507358689	0.000208948410568825	7222/54331/10242/2982/57113/2983/7225/2788/22953/3778/4842/493/6546/5138/5321/80228/4843/489/2791/491/5136/6543/27345/492/2268	25
Amoxapine	tool	R-HSA-112308	Presynaptic depolarization and calcium channel opening	8/1190	12/10867	6.67666067369873e-06	0.000294924218034761	0.000271428673486119	55799/777/785/774/10369/784/781/773	8
Amoxapine	tool	R-HSA-425407	SLC-mediated transmembrane transport	51/1190	251/10867	8.19932333222214e-06	0.000350111106285885	0.000322219022178554	57084/6583/246213/115111/6564/120103/6574/91749/6541/142680/55630/140679/123041/169026/28232/6549/25769/55089/6566/5172/6546/28965/6578/64078/6522/6559/9498/6527/1317/6550/117247/206358/9194/126969/28231/57030/6543/389015/6534/57468/6510/26291/6521/23516/10568/55532/7781/6511/54716/6538/6533	51
Amoxapine	tool	R-HSA-888590	GABA synthesis, release, reuptake and degradation	10/1190	19/10867	8.7120966463514e-06	0.000360006316257295	0.000331325916601479	6812/22999/6804/5864/140679/6857/10815/2571/2572/6538	10
Amoxapine	tool	R-HSA-1474244	Extracellular matrix organization	58/1190	301/10867	1.11000306475753e-05	0.00044434810186075	0.000408948497542249	1758/3687/84570/3694/3683/80274/1310/170690/1281/2243/7373/7093/7076/6696/4015/9508/1277/650/11096/55214/3914/63923/7087/1280/4326/3676/5155/3909/5054/3915/7040/3678/1278/50509/3918/64175/84034/1404/170692/56999/3383/9510/4921/999/4052/140766/2247/80781/9672/3911/4053/5034/84171/3910/2335/871/4314/960	58
Amoxapine	tool	R-HSA-9609736	Assembly and cell surface presentation of NMDA receptors	15/1190	41/10867	1.43682001742256e-05	0.00054322631702744	0.000499949443338454	815/2904/10381/116443/320/1741/4747/2906/84617/10382/816/88/1740/2902/2903	15
Amoxapine	tool	R-HSA-442755	Activation of NMDA receptors and postsynaptic events	25/1190	93/10867	1.44181848391358e-05	0.00054322631702744	0.000499949443338454	815/5577/2904/10381/116443/3084/320/1741/107/5924/814/4747/22843/2906/5923/84617/2892/10382/5575/816/2890/88/1740/2902/2903	25
Amoxapine	tool	R-HSA-3295583	TRP channels	12/1190	28/10867	1.60347127180399e-05	0.000586870485480261	0.00054011663892345	7222/79054/55503/57113/7225/80036/51393/4308/11035/59341/7226/7224	12
Amoxapine	tool	R-HSA-168799	Neurotoxicity of clostridium toxins	7/1190	10/10867	1.65240002761339e-05	0.000587979009825765	0.000541136851148245	112755/6804/6857/9900/127833/6843/22987	7
Amoxapine	tool	R-HSA-5576892	Phase 0 - rapid depolarisation	13/1190	34/10867	3.10713892053506e-05	0.00107574188032579	0.000990041419914442	815/6327/6328/55800/6335/59283/6323/6326/6329/6334/816/11280/6330	13
Amoxapine	tool	R-HSA-5682910	LGI-ADAM interactions	8/1190	14/10867	3.30874935879977e-05	0.00111539682332171	0.00102653719718996	9211/112755/55203/6804/4185/10369/59283/53616	8
Amoxapine	tool	R-HSA-8874081	MET activates PTK2 signaling	12/1190	30/10867	3.70017459135907e-05	0.00121536503885409	0.00111854130696954	1281/1277/3914/1280/3909/3915/1278/50509/3918/3911/3910/2335	12
Amoxapine	tool	R-HSA-181430	Norepinephrine Neurotransmitter Release Cycle	9/1190	18/10867	4.257383317907e-05	0.00136342700755972	0.00125480771475154	6812/22999/6804/5864/10497/6857/10815/9256/8497	9
Amoxapine	tool	R-HSA-399719	Trafficking of AMPA receptors	12/1190	31/10867	5.43959470652669e-05	0.00162049321373504	0.00149139438710156	815/80852/5579/4193/9495/2036/10369/59283/2892/816/2890/5582	12
Amoxapine	tool	R-HSA-399721	Glutamate binding, activation of AMPA receptors and synaptic plasticity	12/1190	31/10867	5.43959470652669e-05	0.00162049321373504	0.00149139438710156	815/80852/5579/4193/9495/2036/10369/59283/2892/816/2890/5582	12
Amoxapine	tool	R-HSA-5339562	Uptake and actions of bacterial toxins	12/1190	31/10867	5.43959470652669e-05	0.00162049321373504	0.00149139438710156	112755/6804/6857/7296/79849/1839/9900/127833/928/6843/5608/22987	12
Amoxapine	tool	R-HSA-5578775	Ion homeostasis	17/1190	56/10867	6.37903731832472e-05	0.00181973086533406	0.00167475949642479	815/10060/10345/5350/6262/4842/493/6546/80228/489/491/6543/7137/492/6261/816/478	17
Amoxapine	tool	R-HSA-373080	Class B/2 (Secretin family receptors)	24/1190	95/10867	6.39249718501426e-05	0.00181973086533406	0.00167475949642479	976/10267/10268/54331/1392/7473/1394/7484/2788/6344/7855/2015/7479/2791/797/2696/7433/54361/7434/8323/79924/7475/7471/7349	24
Amoxapine	tool	R-HSA-390666	Serotonin receptors	7/1190	12/10867	8.93667248518907e-05	0.00248866901163635	0.00229040576279445	3363/3356/3350/3351/3360/3355/3361	7
Amoxapine	tool	R-HSA-438064	Post NMDA receptor activation events	21/1190	80/10867	9.9804375627496e-05	0.00267968187116879	0.00246620131945359	815/5577/2904/10381/3084/1741/107/5924/814/4747/2906/5923/84617/10382/5575/816/2890/88/1740/2902/2903	21
Amoxapine	tool	R-HSA-983712	Ion channel transport	38/1190	186/10867	0.000100409625149182	0.00267968187116879	0.00246620131945359	245972/7222/23400/815/79054/10345/55503/57113/5350/7225/344905/80036/6262/1180/51393/493/4308/57101/63982/11035/10110/479/489/5205/196527/133308/491/40/59341/7226/492/6261/7224/816/6340/478/51761/23120	38
Amoxapine	tool	R-HSA-3000171	Non-integrin membrane-ECM interactions	17/1190	59/10867	0.000131405466131008	0.00343531432885349	0.00316163527533252	1281/1277/3914/1280/5155/3909/3915/7040/1278/50509/3918/4921/2247/9672/3911/3910/2335	17
Amoxapine	tool	R-HSA-442742	CREB1 phosphorylation through NMDA receptor-mediated activation of RAS signaling	11/1190	29/10867	0.000138260388823785	0.00354223116166538	0.00326003443121347	815/2904/1741/5924/4747/2906/5923/816/88/1740/2902	11
Amoxapine	tool	R-HSA-977443	GABA receptor activation	17/1190	60/10867	0.000164920857462714	0.00414242389038698	0.00381241197849823	2561/54331/3761/2556/2554/2788/2558/2566/55879/107/2562/3768/2791/2774/9568/2557/3763	17
Amoxapine	tool	R-HSA-8849932	Synaptic adhesion-like molecules	9/1190	21/10867	0.000189627399207716	0.004671398045867	0.00429924467839356	2904/1741/5789/2906/57622/2892/2890/2902/2903	9
Amoxapine	tool	R-HSA-418360	Platelet calcium homeostasis	11/1190	30/10867	0.00019688381366653	0.00475864462843065	0.0043795406416388	7222/57113/7225/22953/493/6546/80228/489/491/6543/492	11
Amoxapine	tool	R-HSA-418594	G alpha (i) signalling events	56/1190	318/10867	0.000204552691475751	0.00485244440334144	0.00446586772812557	815/54331/2831/2918/51083/5577/4988/2852/2912/53637/8862/301/6752/6754/10874/6751/4986/2788/2861/2913/9628/2916/846/6753/5141/107/58191/3627/5321/3351/5580/26575/10636/152/2791/2774/814/718/4889/2917/56670/5136/5995/3355/6003/1132/624/5575/816/84152/2781/5582/9568/3361/6004/80835	56
Amoxapine	tool	R-HSA-1474290	Collagen formation	22/1190	90/10867	0.000213311570236643	0.00496822039042072	0.00457242026153187	84570/1310/1281/7373/7093/4015/9508/1277/55214/3914/1280/3909/1278/50509/3918/64175/140766/80781/5034/84171/871/4314	22
Amoxapine	tool	R-HSA-449147	Signaling by Interleukins	75/1190	462/10867	0.000273849141973755	0.00626429912264965	0.00576524509418432	3687/3055/3601/59307/4609/9173/8807/3589/9021/3725/4988/23765/5696/301/7076/2625/356/6804/84867/4790/5657/3662/4208/7133/3569/3627/7184/3656/23529/3557/4843/4478/3313/26095/5293/3560/6347/3976/3936/3603/5602/7040/1278/3162/302/3566/79155/51561/7132/5608/3383/7157/3934/3587/1326/1026/6778/2247/5771/4791/3911/2353/5034/3726/948/2335/5724/9180/6774/2185/4314/3597/1052/53833/5055	75
Amoxapine	tool	R-HSA-392154	Nitric oxide stimulates guanylate cyclase	9/1190	22/10867	0.000289915358586386	0.00651546621665195	0.00599640261526783	10242/2982/2983/3778/4842/5138/4843/5136/27345	9
Amoxapine	tool	R-HSA-9662360	Sensory processing of sound by inner hair cells of the cochlea	18/1190	69/10867	0.000333800946033247	0.007372396756355	0.00678506460176474	776/117531/246213/6804/5864/161497/129446/3778/6853/8927/4647/4478/491/2036/27445/25794/9381/6855	18
Amoxapine	tool	R-HSA-9659379	Sensory processing of sound	19/1190	76/10867	0.000415491715470802	0.00902109978844234	0.00830242143313646	776/117531/246213/6804/5864/161497/129446/3778/6853/8927/4647/4478/340990/491/2036/27445/25794/9381/6855	19
Amoxapine	tool	R-HSA-9648895	Response of EIF2AK1 (HRI) to heme deficiency	7/1190	15/10867	0.00053934502628352	0.0115150163111531	0.010597656656799	23645/1051/79094/1649/57761/468/467	7
Amoxapine	tool	R-HSA-9031628	NGF-stimulated transcription	12/1190	39/10867	0.000656935259169965	0.0137956404425693	0.0126965917216628	1958/2354/10221/8941/3399/7425/1960/2353/8851/3726/2152/8061	12
Amoxapine	tool	R-HSA-8875878	MET promotes cell motility	12/1190	41/10867	0.00107904715193068	0.0222945064777936	0.0205183838737244	1281/1277/3914/1280/3909/3915/1278/50509/3918/3911/3910/2335	12
Amoxapine	tool	R-HSA-1474228	Degradation of the extracellular matrix	28/1190	140/10867	0.00111344148305944	0.0226399768222085	0.0208363318467263	84570/80274/1310/170690/1281/7373/7093/7076/6696/1277/11096/3914/1280/4326/3909/3915/1278/50509/3918/170692/56999/9510/999/80781/3911/2335/4314/960	28
Amoxapine	tool	R-HSA-2672351	Stimuli-sensing channels	23/1190	109/10867	0.00142550458389443	0.028532365187012	0.0262592949664764	7222/79054/10345/55503/57113/7225/80036/6262/1180/51393/4308/57101/63982/11035/10110/196527/133308/40/59341/7226/6261/7224/6340	23
Amoxapine	tool	R-HSA-75205	Dissolution of Fibrin Clot	6/1190	13/10867	0.00147924665650788	0.0291287440445617	0.0268081624798957	5327/5329/5054/302/5328/5055	6
Amoxapine	tool	R-HSA-418597	G alpha (z) signalling events	13/1190	48/10867	0.00150077838168702	0.0291287440445617	0.0268081624798957	54331/5579/2788/107/5581/5580/26575/152/2791/5583/2781/5582/6004	13
Amoxapine	tool	R-HSA-114508	Effects of PIP2 hydrolysis	9/1190	27/10867	0.00164734473368029	0.0314962478185739	0.0289870558008158	7222/57113/7225/10125/1608/5581/5580/1607/5583	9
Amoxapine	tool	R-HSA-1650814	Collagen biosynthesis and modifying enzymes	16/1190	67/10867	0.0019441942803614	0.0366251893109257	0.033707393096049	84570/1310/1281/7373/7093/9508/1277/55214/1280/1278/50509/64175/140766/80781/5034/871	16
Amoxapine	tool	R-HSA-8986944	Transcriptional Regulation by MECP2	15/1190	62/10867	0.00231845858736134	0.0430143348244031	0.0395875385211648	7222/815/1392/5468/4988/2904/4986/4208/4336/2571/814/2572/816/54715/2903	15
Amoxapine	tool	R-HSA-418359	Reduction of cytosolic Ca++ levels	6/1190	14/10867	0.00235051009969416	0.0430143348244031	0.0395875385211648	493/6546/489/491/6543/492	6
Amoxapine	tool	R-HSA-193697	p75NTR regulates axonogenesis	5/1190	10/10867	0.00245239729799566	0.0436322352601727	0.0401562130665956	4803/4168/65078/84894/4099	5
Amoxapine	tool	R-HSA-381183	ATF6 (ATF6-alpha) activates chaperone genes	5/1190	10/10867	0.00245239729799566	0.0436322352601727	0.0401562130665956	3309/7184/22926/1649/468	5
Amoxapine	tool	R-HSA-76002	Platelet activation, signaling and aggregation	44/1190	263/10867	0.00267903828902469	0.0470116170991867	0.043266371791026	7222/1675/54331/2815/57113/2243/7225/3309/7076/5579/10125/1277/1608/2788/10630/7123/308/5590/5321/5581/5580/5155/8407/5054/152/2791/928/7040/1278/2277/1607/5583/7094/967/5874/948/2335/5582/3937/88/10451/408/5294/146850	44
Amoxapine	tool	R-HSA-936837	Ion transport by P-type ATPases	14/1190	57/10867	0.00275680296707947	0.0477224946057946	0.0439206162607256	23400/815/5350/344905/493/479/489/5205/491/492/816/478/51761/23120	14
Amoxapine	tool	R-HSA-5576886	Phase 4 - resting membrane potential	7/1190	19/10867	0.00284864311051736	0.0486548243276365	0.044778670649536	3776/3761/3775/50801/3768/9424/51305	7
aminophylline	Positive	R-HSA-9031628	NGF-stimulated transcription	8/70	39/10867	1.03103392111723e-10	2.69099853411596e-08	2.37680451289129e-08	1959/2354/7166/7425/2353/1961/1958/23237	8
aminophylline	Positive	R-HSA-198725	Nuclear Events (kinase and transcription factor activation)	8/70	61/10867	4.41204996581725e-09	5.75772520539151e-07	5.08546811849462e-07	1959/2354/7166/7425/2353/1961/1958/23237	8
aminophylline	Positive	R-HSA-187037	Signaling by NTRK1 (TRKA)	8/70	115/10867	6.73047295918195e-07	5.85551147448829e-05	5.17183711600297e-05	1959/2354/7166/7425/2353/1961/1958/23237	8
aminophylline	Positive	R-HSA-8874081	MET activates PTK2 signaling	5/70	30/10867	1.20648877875304e-06	7.87233928136361e-05	6.95318533018201e-05	1281/1278/10319/284217/1277	5
aminophylline	Positive	R-HSA-166520	Signaling by NTRKs	8/70	134/10867	2.15214209159734e-06	0.000112341817181381	9.92250774862774e-05	1959/2354/7166/7425/2353/1961/1958/23237	8
aminophylline	Positive	R-HSA-1650814	Collagen biosynthesis and modifying enzymes	6/70	67/10867	4.20734795293323e-06	0.000183019635952595	0.000161650737139013	1281/1278/7373/5118/1305/1277	6
aminophylline	Positive	R-HSA-8875878	MET promotes cell motility	5/70	41/10867	6.00576262238858e-06	0.000223929149206203	0.000197783761549338	1281/1278/10319/284217/1277	5
aminophylline	Positive	R-HSA-8948216	Collagen chain trimerization	5/70	44/10867	8.57415966472061e-06	0.00027973195906151	0.000247071179812344	1281/1278/7373/1305/1277	5
aminophylline	Positive	R-HSA-1474290	Collagen formation	6/70	90/10867	2.33693398077533e-05	0.000677710854424847	0.000598583089812629	1281/1278/7373/5118/1305/1277	6
aminophylline	Positive	R-HSA-3000171	Non-integrin membrane-ECM interactions	5/70	59/10867	3.66791056818257e-05	0.000957324658295652	0.000845549909928404	1281/1278/10319/284217/1277	5
aminophylline	Positive	R-HSA-2022090	Assembly of collagen fibrils and other multimeric structures	5/70	61/10867	4.31542218515257e-05	0.00102393199120438	0.000904380343108529	1281/1278/7373/5118/1277	5
aminophylline	Positive	R-HSA-1442490	Collagen degradation	5/70	64/10867	5.44870311172425e-05	0.00118509292680002	0.00104672454514703	1281/1278/7373/1305/1277	5
aminophylline	Positive	R-HSA-390522	Striated Muscle Contraction	4/70	36/10867	7.95988896552902e-05	0.00159810078461775	0.00141151067485899	7125/4632/7140/7138	4
aminophylline	Positive	R-HSA-6806834	Signaling by MET	5/70	79/10867	0.000149476234031171	0.00278666407729541	0.00246130039494936	1281/1278/10319/284217/1277	5
aminophylline	Positive	R-HSA-2243919	Crosslinking of collagen fibrils	3/70	18/10867	0.000194888438975429	0.00339105883817247	0.00299512758846449	1278/5118/1277	3
aminophylline	Positive	R-HSA-3000480	Scavenging by Class A Receptors	3/70	19/10867	0.00023036341336131	0.00375780318045638	0.00331905181092941	1281/1278/1277	3
aminophylline	Positive	R-HSA-3000170	Syndecan interactions	3/70	27/10867	0.000670168135175254	0.00972342187268079	0.00858814031101873	1281/1278/1277	3
aminophylline	Positive	R-HSA-1474244	Extracellular matrix organization	8/70	301/10867	0.000670580818805572	0.00972342187268079	0.00858814031101873	1281/1278/10319/7373/5118/284217/1305/1277	8
aminophylline	Positive	R-HSA-3000178	ECM proteoglycans	4/70	76/10867	0.00142862648632024	0.0196248164699781	0.0173334737121403	1281/1278/284217/1277	4
aminophylline	Positive	R-HSA-1474228	Degradation of the extracellular matrix	5/70	140/10867	0.00204343028305764	0.0256125371598618	0.0226220836378694	1281/1278/7373/1305/1277	5
aminophylline	Positive	R-HSA-216083	Integrin cell surface interactions	4/70	85/10867	0.0021589111782259	0.0256125371598618	0.0226220836378694	1281/1278/1305/1277	4
aminophylline	Positive	R-HSA-425366	Transport of bile salts and organic acids, metal ions and amine compounds	4/70	85/10867	0.0021589111782259	0.0256125371598618	0.0226220836378694	6540/26266/9356/54716	4
aminophylline	Positive	R-HSA-2173782	Binding and Uptake of Ligands by Scavenger Receptors	3/70	42/10867	0.00245485654050814	0.0278572850901141	0.024604740611958	1281/1278/1277	3
aminophylline	Positive	R-HSA-430116	GP1b-IX-V activation signalling	2/70	12/10867	0.00258934893743455	0.0281591696946007	0.0248713779516739	1278/1277	2
aminophylline	Positive	R-HSA-2214320	Anchoring fibril formation	2/70	15/10867	0.0040683273279083	0.0408397474070795	0.0360714042433975	1278/1277	2
aminophylline	Positive	R-HSA-75892	Platelet Adhesion to exposed collagen	2/70	15/10867	0.0040683273279083	0.0408397474070795	0.0360714042433975	1278/1277	2
azelastine	Negative	R-HSA-9031628	NGF-stimulated transcription	5/41	39/10867	3.11276261256337e-07	8.71573531517744e-05	7.66722580357715e-05	2354/23237/2353/3726/1958	5
azelastine	Negative	R-HSA-198725	Nuclear Events (kinase and transcription factor activation)	5/41	61/10867	3.02648297154072e-06	0.000382268859880851	0.000336281628616989	2354/23237/2353/3726/1958	5
azelastine	Negative	R-HSA-187037	Signaling by NTRK1 (TRKA)	6/41	115/10867	4.09573778443769e-06	0.000382268859880851	0.000336281628616989	2354/23237/2353/4914/3726/1958	6
azelastine	Negative	R-HSA-166520	Signaling by NTRKs	6/41	134/10867	9.91227602303593e-06	0.000693859321612515	0.000610387523523792	2354/23237/2353/4914/3726/1958	6
azelastine	Negative	R-HSA-6785807	Interleukin-4 and Interleukin-13 signaling	4/41	108/10867	0.000704048886972584	0.0394267376704647	0.0346836714845442	9021/6347/2353/3726	4
azelastine	Negative	R-HSA-1474244	Extracellular matrix organization	6/41	301/10867	0.000853285540017502	0.0398199918674834	0.0350296169059817	9510/1280/7276/6696/3386/5054	6
azelastine	Negative	R-HSA-75205	Dissolution of Fibrin Clot	2/41	13/10867	0.0010551803480543	0.0422072139221719	0.0371296543525873	5055/5054	2
bicuculline	tool	R-HSA-500792	GPCR ligand binding	46/304	467/10867	4.97625414586387e-14	3.13504011189424e-11	2.92813270267148e-11	10267/6019/5732/10268/2922/83551/5368/2911/2015/6361/2587/116/301/5724/7852/60675/1393/6354/3061/11255/553/2791/10874/5746/2150/1906/1903/1392/5179/4922/10161/5031/6347/51083/7200/886/135/7475/6870/59350/84634/7349/114131/4986/2831/4923	46
bicuculline	tool	R-HSA-373076	Class A/1 (Rhodopsin-like receptors)	34/304	335/10867	5.91494028567763e-11	1.28252031163214e-08	1.1978761139555e-08	6019/5732/2922/83551/5368/6361/2587/301/5724/7852/60675/6354/3061/11255/553/10874/2150/1906/1903/5179/4922/10161/5031/6347/51083/7200/886/135/6870/59350/84634/4986/2831/4923	34
bicuculline	tool	R-HSA-375276	Peptide ligand-binding receptors	26/304	201/10867	6.10723957920066e-11	1.28252031163214e-08	1.1978761139555e-08	6019/2922/5368/6361/2587/301/7852/60675/6354/3061/553/10874/2150/1906/5179/4922/6347/51083/7200/886/6870/59350/84634/4986/2831/4923	26
bicuculline	tool	R-HSA-416476	G alpha (q) signalling events	25/304	216/10867	1.57156316233858e-09	2.47521198068327e-07	2.3118521256507e-07	2922/2911/6004/301/5724/60675/3061/1608/553/2791/10874/2520/139189/2150/1906/4922/10161/5031/7200/886/1839/6870/84634/4314/4923	25
bicuculline	tool	R-HSA-9031628	NGF-stimulated transcription	8/304	39/10867	9.88379440428237e-06	0.00124535809493958	0.00116316654147239	1959/7425/1960/2354/3726/23237/1958/2353	8
bicuculline	tool	R-HSA-75205	Dissolution of Fibrin Clot	5/304	13/10867	1.77412497983712e-05	0.00186283122882898	0.00173988748022623	5054/5327/302/5328/5055	5
bicuculline	tool	R-HSA-166520	Signaling by NTRKs	14/304	134/10867	2.2250479393408e-05	0.00200254314540672	0.00187037864374663	1848/1959/7425/1960/2354/116/4908/627/3726/23237/1958/2353/135/4909	14
bicuculline	tool	R-HSA-397014	Muscle contraction	17/304	197/10867	3.73610164888667e-05	0.00245357558424219	0.0022916436952237	3672/30819/10699/4621/493/301/8557/489/6331/302/4880/10345/2982/4634/4626/59/11280	17
bicuculline	tool	R-HSA-6783589	Interleukin-6 family signaling	6/304	24/10867	4.01151221899036e-05	0.00245357558424219	0.0022916436952237	9021/3569/9180/3589/3976/23529	6
bicuculline	tool	R-HSA-198725	Nuclear Events (kinase and transcription factor activation)	9/304	61/10867	4.49920111973217e-05	0.00245357558424219	0.0022916436952237	1848/1959/7425/1960/2354/3726/23237/1958/2353	9
bicuculline	tool	R-HSA-381426	Regulation of Insulin-like Growth Factor (IGF) transport and uptake by Insulin-like Growth Factor Binding Proteins (IGFBPs)	13/304	125/10867	4.58328521019606e-05	0.00245357558424219	0.0022916436952237	7076/213/7425/3491/8542/7857/6696/3569/174/5179/5069/4052/60676	13
bicuculline	tool	R-HSA-6785807	Interleukin-4 and Interleukin-13 signaling	12/304	108/10867	4.67347730331846e-05	0.00245357558424219	0.0022916436952237	7076/9021/1052/301/3569/3598/4318/6347/3726/2353/4314/3976	12
bicuculline	tool	R-HSA-418555	G alpha (s) signalling events	14/304	145/10867	5.38442504138846e-05	0.00260937521236517	0.00243716080820741	10267/6019/5732/5151/10268/83551/116/2791/5746/1392/10888/135/59350/5138	14
bicuculline	tool	R-HSA-373080	Class B/2 (Secretin family receptors)	11/304	95/10867	6.60799347570058e-05	0.00297359706406526	0.0027773446262531	10267/10268/2015/116/1393/2791/5746/1392/7475/7349/114131	11
bicuculline	tool	R-HSA-9662851	Anti-inflammatory response favouring Leishmania parasite infection	15/304	169/10867	7.76733413563035e-05	0.00305838781590445	0.002856539330143	10267/6019/5732/10268/83551/116/3569/2791/5746/1392/10888/135/3055/59350/2268	15
bicuculline	tool	R-HSA-9664433	Leishmania parasite growth and survival	15/304	169/10867	7.76733413563035e-05	0.00305838781590445	0.002856539330143	10267/6019/5732/10268/83551/116/3569/2791/5746/1392/10888/135/3055/59350/2268	15
bicuculline	tool	R-HSA-9660821	ADORA2B mediated anti-inflammatory cytokines production	13/304	134/10867	9.45148271337834e-05	0.00350260829966374	0.00327144200419721	10267/6019/5732/10268/83551/116/3569/2791/5746/1392/10888/135/59350	13
bicuculline	tool	R-HSA-1474244	Extracellular matrix organization	21/304	301/10867	0.000109338782769062	0.00382685739691717	0.0035742912028015	4321/7076/999/7092/3672/5054/55214/3909/6696/440387/7276/3678/1280/9510/4318/176/4322/3676/4052/4314/4015	21
bicuculline	tool	R-HSA-1474228	Degradation of the extracellular matrix	13/304	140/10867	0.000147666919176283	0.00489632416216097	0.0045731749484511	4321/7076/999/7092/3909/6696/440387/1280/9510/4318/176/4322/4314	13
bicuculline	tool	R-HSA-8957275	Post-translational protein phosphorylation	11/304	108/10867	0.000211590080166563	0.00666508752524672	0.00622520288490044	7076/213/7425/3491/8542/7857/6696/3569/174/5179/4052	11
bicuculline	tool	R-HSA-9009391	Extra-nuclear estrogen signaling	9/304	77/10867	0.00028302303841164	0.00849069115234921	0.00793031972291263	2100/3315/2099/2791/4318/1903/1839/2353/4314	9
bicuculline	tool	R-HSA-187037	Signaling by NTRK1 (TRKA)	11/304	115/10867	0.000367052588855991	0.0105110514081488	0.00981733957753582	1848/1959/7425/1960/2354/116/3726/23237/1958/2353/135	11
bicuculline	tool	R-HSA-6788467	IL-6-type cytokine receptor ligand interactions	4/304	17/10867	0.00107105009154941	0.0293374590293969	0.0274012357517676	9180/3589/3976/23529	4
bicuculline	tool	R-HSA-2022090	Assembly of collagen fibrils and other multimeric structures	7/304	61/10867	0.00149587984404312	0.0392668459061318	0.0366752996850922	7092/3909/1280/4318/4322/4314/4015	7
BUP_100	Positive	R-HSA-9031628	NGF-stimulated transcription	5/77	39/10867	7.47017742947072e-06	0.00151644601818256	0.00142326538393074	1959/7425/2354/1961/23237	5
BUP_100	Positive	R-HSA-425366	Transport of bile salts and organic acids, metal ions and amine compounds	6/77	85/10867	2.9144198642764e-05	0.00295813616224055	0.0027763683970212	60482/9356/204962/26266/9376/6540	6
BUP_100	Positive	R-HSA-425407	SLC-mediated transmembrane transport	9/77	251/10867	6.64713551042264e-05	0.00346944147514437	0.00325625567540125	60482/9356/204962/26266/92745/246213/9376/6517/6540	9
BUP_100	Positive	R-HSA-198725	Nuclear Events (kinase and transcription factor activation)	5/77	61/10867	6.83633788205786e-05	0.00346944147514437	0.00325625567540125	1959/7425/2354/1961/23237	5
BUP_100	Positive	R-HSA-419408	Lysosphingolipid and LPA receptors	3/77	14/10867	0.000117712718818392	0.0047791363840267	0.00448547412760609	9170/1902/23566	3
BUP_100	Positive	R-HSA-166520	Signaling by NTRKs	6/77	134/10867	0.000363672149823791	0.0123042410690383	0.0115481858101941	627/1959/7425/2354/1961/23237	6
BUP_100	Positive	R-HSA-5365859	RA biosynthesis pathway	3/77	22/10867	0.000478099764134073	0.0138648931598881	0.0130129409486116	8854/10170/220	3
BUP_100	Positive	R-HSA-187037	Signaling by NTRK1 (TRKA)	5/77	115/10867	0.0013106069406269	0.0332566511184077	0.0312131389807197	1959/7425/2354/1961/23237	5
BUP_100	Positive	R-HSA-209968	Thyroxine biosynthesis	2/77	10/10867	0.00214951512514033	0.0436351570403487	0.0409539197526736	1734/53905	2
BUP_100	Positive	R-HSA-9701898	STAT3 nuclear events downstream of ALK signaling	2/77	10/10867	0.00214951512514033	0.0436351570403487	0.0409539197526736	29126/639	2
BUP_100	Positive	R-HSA-397014	Muscle contraction	6/77	197/10867	0.00268099864173548	0.0494766112974821	0.0464364358042222	10345/7125/4632/4880/23704/493829	6
chlorpromazine	tool	R-HSA-1474244	Extracellular matrix organization	15/130	301/10867	2.93391270665456e-06	0.00116182943183521	0.00110562184103403	6696/55214/3683/84171/9510/63923/7093/2247/3678/999/960/7076/5054/1308/1280	15
chlorpromazine	tool	R-HSA-500792	GPCR ligand binding	17/130	467/10867	3.97250364462206e-05	0.00608194978396628	0.00578771404215824	5724/7475/3355/6347/53637/553/186/4887/6354/133/8862/3360/7200/1393/4935/624/338557	17
chlorpromazine	tool	R-HSA-373076	Class A/1 (Rhodopsin-like receptors)	14/130	335/10867	4.60753771512597e-05	0.00608194978396628	0.00578771404215824	5724/3355/6347/53637/553/186/4887/6354/8862/3360/7200/4935/624/338557	14
chlorpromazine	tool	R-HSA-6783783	Interleukin-10 signaling	5/130	47/10867	0.000232570771212401	0.0213239794011091	0.0202923567931873	5724/6347/3976/7076/7133	5
chlorpromazine	tool	R-HSA-1474228	Degradation of the extracellular matrix	8/130	140/10867	0.000269242164155418	0.0213239794011091	0.0202923567931873	6696/9510/7093/999/960/7076/1308/1280	8
chlorpromazine	tool	R-HSA-216083	Integrin cell surface interactions	6/130	85/10867	0.000527249641573936	0.0340066549281081	0.0323614632223889	6696/3683/3678/999/960/1280	6
chlorpromazine	tool	R-HSA-6798695	Neutrophil degranulation	15/130	480/10867	0.000601127738628173	0.0340066549281081	0.0323614632223889	5724/10555/3683/12/1143/963/5328/3958/64114/968/960/10875/5806/7133/2268	15
chlorpromazine	tool	R-HSA-6788467	IL-6-type cytokine receptor ligand interactions	3/130	17/10867	0.00100619634761607	0.0498067192069956	0.0473971437429677	3976/23529/9180	3
Clozapine	Positive	R-HSA-112316	Neuronal System	188/1531	410/10867	7.493189565338e-57	9.60626902276331e-54	8.43181015299613e-54	9256/5864/1741/23416/26280/6616/341359/2787/4900/2788/10382/2744/22843/2791/57622/22999/3743/3556/10497/10060/805/6511/57596/109/3749/9495/57657/1742/6857/8001/27165/3765/57369/3775/6812/2557/10313/84254/80852/200959/6538/4137/10381/1143/169522/7280/80059/64130/774/8224/815/54331/114/90134/18/2897/59283/2036/773/56659/5923/814/3788/10645/1138/3787/116443/6804/9568/6833/3786/2915/8825/3736/6572/55…	188
Clozapine	Positive	R-HSA-112315	Transmission across Chemical Synapses	127/1531	270/10867	9.3066690170065e-40	5.96557483990117e-37	5.23622588377892e-37	9256/5864/1741/6616/2787/4900/2788/10382/2744/22843/2791/22999/10497/805/6511/109/9495/1742/6857/8001/27165/3765/6812/2557/84254/80852/200959/6538/4137/10381/1143/7280/64130/774/8224/815/54331/114/18/2897/59283/2036/773/5923/814/10645/1138/116443/6804/9568/8825/6572/5575/1103/55879/5577/2903/5579/8497/111/57576/785/6853/3768/2558/113/107/784/8499/60482/1141/808/10815/5924/777/2770/140679/3763/533…	127
Clozapine	Positive	R-HSA-112314	Neurotransmitter receptors and postsynaptic signal transmission	89/1531	205/10867	6.00756840876197e-25	2.56723423334428e-22	2.25336513297072e-22	1741/2787/4900/2788/10382/22843/2791/805/109/9495/1742/8001/3765/2557/84254/80852/200959/4137/10381/1143/7280/64130/815/54331/114/2897/59283/2036/5923/814/10645/1138/116443/9568/8825/5575/55879/5577/2903/5579/111/57576/3768/2558/113/107/1141/808/5924/2770/3763/5330/2892/2554/3760/816/2906/3772/2902/8536/2560/1740/2561/4747/7277/88/10369/10368/84617/5582/2569/2556/2785/3761/3759/2562/4905/2742/255…	89
Clozapine	Positive	R-HSA-1296071	Potassium Channels	55/1531	103/10867	4.12200318451067e-21	1.32110202063567e-18	1.15958458006366e-18	23416/2787/2788/2791/3743/10060/3749/57657/3765/3775/169522/54331/90134/56659/3788/3787/9568/6833/3786/3736/3755/10242/56479/3768/3780/3756/170850/3778/10089/51305/3747/3790/9132/3776/8514/3754/348980/3763/3785/3760/3772/27133/3741/3767/26251/81033/10021/3739/50801/2785/3761/3759/27345/27012/2786	55
Clozapine	Positive	R-HSA-500792	GPCR ligand binding	139/1531	467/10867	2.6736618072114e-19	6.85526887369003e-17	6.0171462566505e-17	11251/2787/114131/7432/6376/3363/2788/553/150/1133/7484/2791/2917/6469/4886/56670/4986/1393/2831/2833/2852/186/3062/2922/8111/64106/7477/3355/54361/1392/11255/1128/2693/2798/84634/3627/6344/54331/53637/3356/128674/6753/301/2913/2912/8862/1268/9568/6869/2915/7201/116/2147/6354/10874/2918/7473/1604/6863/3350/3061/10850/6865/163404/2150/152/6751/4922/58191/4985/8643/83551/1908/9890/2696/4887/5746/67…	139
Clozapine	Positive	R-HSA-5576891	Cardiac conduction	60/1531	129/10867	5.28649681448908e-19	1.12954815269583e-16	9.91450016612075e-17	491/6263/2281/6329/60598/6262/30818/10699/10060/805/55800/6330/6328/6327/3775/6334/4878/3708/815/59283/56659/11280/6543/6326/489/6335/3768/492/6546/6323/59285/53822/80228/7137/6331/10345/10089/51305/30819/481/25937/808/478/3776/80333/493/816/6261/4880/53826/2259/3767/782/50801/3761/30820/3759/4842/801/1482	60
Clozapine	Positive	R-HSA-397014	Muscle contraction	76/1531	197/10867	7.73620218933914e-18	1.4168301723904e-15	1.24360904366971e-15	491/6263/2281/6329/4621/60598/6262/30818/10699/302/2983/10060/805/55800/6330/6328/6327/3775/6334/4634/4878/3708/815/59283/56659/11280/58/6543/301/493829/2982/3672/6326/489/6335/3768/4703/492/6546/6323/59285/53822/80228/7137/10398/6331/7140/10345/10089/51305/5058/30819/481/25937/808/478/3776/4626/4632/80333/493/816/6261/4880/53826/2259/3767/782/88/50801/3761/30820/3759/4842/801/1482	76
Clozapine	Positive	R-HSA-112310	Neurotransmitter release cycle	31/1531	51/10867	1.38162252487898e-14	2.21405009611856e-12	1.94336115670477e-12	9256/5864/6616/2744/22999/10497/6511/6857/27165/6812/6538/64130/8224/18/6804/8825/6572/1103/8497/6853/8499/60482/10815/140679/2571/8541/6854/2572/57030/320/6844	31
Clozapine	Positive	R-HSA-977443	GABA receptor activation	33/1531	60/10867	1.09372210888329e-13	1.47275213385697e-11	1.29269400697356e-11	2787/2788/2791/109/3765/2557/200959/54331/114/9568/55879/111/3768/2558/113/107/2770/3763/2554/3760/3772/2560/2561/2569/2556/2785/3761/3759/2562/2555/2774/2786/2566	33
Clozapine	Positive	R-HSA-416476	G alpha (q) signalling events	73/1531	216/10867	1.14879261611308e-13	1.47275213385697e-11	1.29269400697356e-11	2787/160851/2788/553/6003/1133/2791/8490/6004/3062/2922/26575/8997/8111/64106/5999/1128/3708/2693/2798/84634/54331/5583/3356/10125/128674/1839/301/6869/2769/2915/7201/5581/2147/10874/1607/139189/1608/6863/3061/6865/2150/4922/1908/7225/10161/10235/338557/57113/4829/2867/4923/5997/7222/5330/84109/846/4314/5021/886/885/6870/2911/5029/146/2785/887/147/7200/23236/552/2786/6866	73
Clozapine	Positive	R-HSA-212676	Dopamine Neurotransmitter Release Cycle	19/1531	23/10867	3.0700232444907e-13	3.55192344150808e-11	3.11766660560977e-11	9256/5864/6616/22999/10497/6857/6812/64130/8224/6804/8825/8497/6853/8499/10815/8541/6854/320/6844	19
Clozapine	Positive	R-HSA-264642	Acetylcholine Neurotransmitter Release Cycle	16/1531	17/10867	3.32473333058478e-13	3.55192344150808e-11	3.11766660560977e-11	9256/5864/6616/22999/10497/6857/6812/6804/6572/1103/8497/8499/60482/10815/8541/6844	16
Clozapine	Positive	R-HSA-418594	G alpha (i) signalling events	93/1531	318/10867	9.47472541578738e-13	9.34353691003032e-11	8.20119957042648e-11	11251/2787/8787/6376/2788/6003/150/2791/8490/2917/4886/56670/4986/805/109/6004/2831/5532/2833/2852/186/26575/84254/5141/5999/3355/3708/3627/815/54331/114/53637/5136/814/10645/6753/301/2913/2912/8862/1268/9568/2769/5575/5144/5577/10874/2918/111/10850/152/113/6000/6751/107/58191/4985/10636/2781/4887/6750/718/6754/808/611/9628/2770/5143/1129/5330/816/846/4889/3351/80835/5733/5321/3361/1132/2861/5368…	93
Clozapine	Positive	R-HSA-373076	Class A/1 (Rhodopsin-like receptors)	96/1531	335/10867	1.51849316015279e-12	1.39050587951134e-10	1.22050314902506e-10	11251/6376/3363/553/150/1133/4886/56670/4986/2831/2833/2852/186/3062/2922/8111/64106/3355/11255/1128/2693/2798/84634/3627/53637/3356/128674/6753/301/8862/1268/6869/7201/2147/6354/10874/6863/3350/3061/10850/6865/163404/2150/152/6751/4922/58191/4985/83551/1908/9890/4887/6750/10161/718/6754/3360/338557/4829/2867/611/6347/4923/1129/122042/1813/84109/4889/3351/155/5021/5733/886/885/3361/1132/2861/5368…	96
Clozapine	Positive	R-HSA-181429	Serotonin Neurotransmitter Release Cycle	16/1531	18/10867	2.59923286928252e-12	2.22147769228013e-10	1.94988065772843e-10	9256/5864/6616/22999/10497/6857/6812/8224/6804/8497/6853/8499/10815/8541/6854/6844	16
Clozapine	Positive	R-HSA-422356	Regulation of insulin secretion	36/1531	78/10867	8.15998644766256e-12	6.53818914118963e-10	5.73883257404689e-10	6616/2787/2788/150/2182/2791/776/9495/6812/11069/3708/54331/114/773/6804/6833/2769/5575/5577/111/152/784/2740/6861/3747/3790/777/948/2770/5330/3767/26251/2785/23236/6844/2786	36
Clozapine	Positive	R-HSA-445095	Interaction between L1 and Ankyrins	21/1531	31/10867	1.26793166324278e-11	9.56169642516027e-10	8.39268698456058e-10	6329/57731/6712/55800/6330/6328/6327/6334/11280/3786/6326/6335/6710/6323/6331/4897/288/3785/6709/287/3897	21
Clozapine	Positive	R-HSA-1296072	Voltage gated Potassium channels	25/1531	43/10867	2.05634201661046e-11	1.46457248071923e-09	1.28551439517929e-09	23416/3743/3749/169522/90134/3788/3787/3786/3736/3755/56479/3756/170850/3747/3790/9132/8514/3754/3785/27133/3741/26251/81033/3739/27012	25
Clozapine	Positive	R-HSA-9617324	Negative regulation of NMDA receptor-mediated neuronal transmission	17/1531	22/10867	4.0863853672525e-11	2.75007991625971e-09	2.4138561708528e-09	1741/22843/805/1742/815/814/2903/808/816/2906/2902/8536/1740/4747/88/2904/801	17
Clozapine	Positive	R-HSA-442755	Activation of NMDA receptors and postsynaptic events	39/1531	93/10867	4.29029628121639e-11	2.75007991625971e-09	2.4138561708528e-09	1741/4900/10382/22843/805/1742/84254/4137/10381/7280/64130/815/114/5923/814/10645/116443/8825/5575/5577/2903/57576/107/808/5924/2892/816/2906/2902/8536/1740/4747/7277/88/84617/320/2904/801/2890	39
Clozapine	Positive	R-HSA-6794362	Protein-protein interactions at synapses	37/1531	86/10867	5.48074522260216e-11	3.34586446446474e-09	2.93680032228657e-09	1741/26280/341359/57622/3556/57596/1742/6857/6812/10313/80059/64130/2036/6804/2915/8825/2903/127833/8497/9229/8499/9378/22941/2892/2906/347730/2902/8541/1740/50944/9066/2911/320/2904/9369/2890/5789	37
Clozapine	Positive	R-HSA-210500	Glutamate Neurotransmitter Release Cycle	17/1531	24/10867	4.05108414752421e-10	2.36067721687547e-08	2.07206170033655e-08	9256/5864/6616/2744/22999/10497/6511/6857/27165/6812/6804/8497/8499/10815/8541/57030/6844	17
Clozapine	Positive	R-HSA-163685	Integration of energy metabolism	41/1531	108/10867	5.51192853957971e-10	2.83255833689794e-08	2.48625081052951e-08	6616/2787/2788/150/32/2182/2791/776/109/9495/6812/5313/11069/3708/54331/114/773/6804/6833/2769/5575/5577/111/152/113/107/784/2740/6861/3747/3790/777/948/2770/5330/3767/26251/2785/23236/6844/2786	41
Clozapine	Positive	R-HSA-425393	Transport of inorganic cations/anions and amino acids/oligopeptides	41/1531	108/10867	5.51192853957971e-10	2.83255833689794e-08	2.48625081052951e-08	6510/115111/5172/6519/805/6511/246213/6553/57468/79751/6549/6543/9187/120103/55089/6550/6546/6574/57084/57282/6569/6521/9498/117247/808/6564/57835/140679/51296/25769/123041/10568/6559/6508/8671/206358/57030/54716/6533/801/389015	41
Clozapine	Positive	R-HSA-418346	Platelet homeostasis	36/1531	88/10867	5.52370970533919e-10	2.83255833689794e-08	2.48625081052951e-08	491/2787/2788/10335/2791/2983/805/3708/54331/9127/5136/4843/6543/2982/5024/10242/489/22953/492/6546/80228/3778/7225/57113/808/7222/493/5321/5526/2785/5138/4842/801/27345/50940/2786	36
Clozapine	Positive	R-HSA-6794361	Neurexins and neuroligins	27/1531	55/10867	5.92259106780258e-10	2.92029298035497e-08	2.56325904918258e-08	1741/341359/57596/1742/6857/6812/80059/64130/2036/6804/2915/8825/2903/127833/9229/9378/22941/2906/347730/2902/1740/50944/9066/2911/320/2904/9369	27
Clozapine	Positive	R-HSA-438066	Unblocking of NMDA receptors, glutamate binding and activation	16/1531	22/10867	7.22188973512592e-10	3.42906023719683e-08	3.00982461085755e-08	1741/805/1742/815/2903/808/2892/816/2906/2902/1740/4747/88/2904/801/2890	16
Clozapine	Positive	R-HSA-5576892	Phase 0 - rapid depolarisation	20/1531	34/10867	1.62441754873537e-09	7.43751177670982e-08	6.52820435939141e-08	6329/805/55800/6330/6328/6327/6334/815/59283/11280/6326/6335/6323/59285/6331/808/816/2259/782/801	20
Clozapine	Positive	R-HSA-442982	Ras activation upon Ca2+ influx through NMDA receptor	15/1531	21/10867	3.77172764854634e-09	1.66736373980566e-07	1.46351247052488e-07	1741/805/1742/815/5923/808/5924/816/2906/2902/1740/4747/88/2904/801	15
Clozapine	Positive	R-HSA-373760	L1CAM interactions	42/1531	119/10867	4.51466961262232e-09	1.92926881446061e-07	1.6933971283836e-07	1741/6329/57731/10382/6712/6456/55800/6330/1742/6328/6327/6900/6334/3678/10381/7280/11280/3786/10752/8506/3672/6326/6335/4684/6710/6323/4478/6331/57698/1759/8829/5058/26052/4897/288/3785/6709/287/7277/84617/3897/27255	42
Clozapine	Positive	R-HSA-375280	Amine ligand-binding receptors	22/1531	42/10867	4.91520664063866e-09	2.03267577848347e-07	1.78416159553234e-07	3363/150/1133/3355/11255/1128/3356/3350/152/83551/3360/1129/1813/3351/155/3361/1132/3274/146/147/1816/1812	22
Clozapine	Positive	R-HSA-9620244	Long-term potentiation	16/1531	24/10867	5.37564326984051e-09	2.15361708497986e-07	1.8903166629801e-07	1741/4900/805/1742/815/2903/808/816/2906/2902/1740/4747/88/2904/801/2890	16
Clozapine	Positive	R-HSA-5578775	Ion homeostasis	26/1531	56/10867	5.59715667094365e-09	2.1744105612575e-07	1.90856793659928e-07	491/6263/2281/6262/10060/805/3708/815/6543/489/492/6546/53822/80228/7137/10345/481/808/478/493/816/6261/53826/3767/4842/801	26
Clozapine	Positive	R-HSA-438064	Post NMDA receptor activation events	32/1531	80/10867	9.66935395653086e-09	3.64591522713899e-07	3.20016699056702e-07	1741/4900/10382/805/1742/84254/4137/10381/7280/815/114/5923/814/10645/5575/5577/2903/107/808/5924/816/2906/2902/8536/1740/4747/7277/88/84617/2904/801/2890	32
Clozapine	Positive	R-HSA-9609736	Assembly and cell surface presentation of NMDA receptors	21/1531	41/10867	1.85940901561227e-08	6.81074959432836e-07	5.97806988778801e-07	1741/10382/1742/10381/7280/64130/815/116443/8825/2903/57576/816/2906/2902/1740/4747/7277/88/84617/320/2904	21
Clozapine	Positive	R-HSA-983712	Ion channel transport	55/1531	186/10867	2.9441946178933e-08	1.04846041670534e-06	9.20276036996472e-07	491/6263/2281/6340/10079/6262/805/203859/479/9311/56302/1188/57101/815/148229/9914/4308/196527/7226/10786/534/489/492/7224/80036/344905/5205/53822/10345/162514/7225/40/481/11035/57113/808/478/133308/51761/7222/8989/493/816/6261/79054/53826/23400/10110/55107/55283/801/51393/245972/84239/55503	55
Clozapine	Positive	R-HSA-375276	Peptide ligand-binding receptors	58/1531	201/10867	3.27074327919338e-08	1.133268347007e-06	9.94715381353547e-07	6376/553/4886/4986/2831/2833/2852/186/3062/2922/64106/2693/84634/3627/128674/6753/301/8862/6869/7201/2147/6354/10874/6863/3061/10850/6865/2150/6751/4922/58191/4985/1908/4887/6750/718/6754/4829/6347/4923/122042/84109/4889/5021/886/885/2861/5368/6870/59350/887/51083/7200/727/4160/552/6752/6866	58
Clozapine	Positive	R-HSA-181430	Norepinephrine Neurotransmitter Release Cycle	13/1531	18/10867	3.52729873316281e-08	1.17405871963695e-06	1.0305187382313e-06	9256/5864/6616/22999/10497/6857/6812/6804/8497/8499/10815/8541/6844	13
Clozapine	Positive	R-HSA-111885	Opioid Signalling	34/1531	92/10867	3.57162949031523e-08	1.17405871963695e-06	1.0305187382313e-06	2787/2788/2791/805/109/5532/84254/5141/3708/815/54331/114/5136/814/10645/2769/5575/5144/5577/111/113/107/808/2770/5143/5330/816/5321/5582/2785/23236/2774/801/2786	34
Clozapine	Positive	R-HSA-977444	GABA B receptor activation	21/1531	43/10867	5.47444815354022e-08	1.71176647142404e-06	1.50248654072773e-06	2787/2788/2791/109/3765/54331/114/9568/111/3768/113/107/2770/3763/3760/3772/2785/3761/3759/2774/2786	21
Clozapine	Positive	R-HSA-991365	Activation of GABAB receptors	21/1531	43/10867	5.47444815354022e-08	1.71176647142404e-06	1.50248654072773e-06	2787/2788/2791/109/3765/54331/114/9568/111/3768/113/107/2770/3763/3760/3772/2785/3761/3759/2774/2786	21
Clozapine	Positive	R-HSA-418360	Platelet calcium homeostasis	17/1531	30/10867	6.02550996838482e-08	1.83921518558794e-06	1.61435342260736e-06	491/805/3708/9127/6543/5024/489/22953/492/6546/80228/7225/57113/808/7222/493/801	17
Clozapine	Positive	R-HSA-425407	SLC-mediated transmembrane transport	67/1531	251/10867	8.29761235011791e-08	2.47384628670957e-06	2.17139476187908e-06	6578/64078/6510/115111/5172/6519/6583/2030/805/6511/246213/6527/6553/6538/57468/9194/79751/6549/9123/6543/353189/9152/9187/28965/120103/55089/91749/7780/28231/28232/6567/7781/6550/213/6546/6574/6534/57084/60482/57282/6569/6521/9498/117247/808/6564/57835/140679/169026/51296/25769/345274/55532/123041/10568/6559/6508/8671/26291/206358/57030/9356/54716/55630/6533/801/389015	67
Clozapine	Positive	R-HSA-888590	GABA synthesis, release, reuptake and degradation	13/1531	19/10867	9.72433192022556e-08	2.8333167094839e-06	2.48691646476582e-06	5864/6616/22999/6857/6812/6538/18/6804/10815/140679/2571/2572/6844	13
Clozapine	Positive	R-HSA-418597	G alpha (z) signalling events	22/1531	48/10867	1.11770201083942e-07	3.12365087271756e-06	2.74175448143121e-06	2787/2788/150/2791/109/6004/26575/5999/54331/5583/114/5581/5579/111/152/113/107/2781/2770/5582/2785/2786	22
Clozapine	Positive	R-HSA-418555	G alpha (s) signalling events	45/1531	145/10867	1.12081076556168e-07	3.12365087271756e-06	2.74175448143121e-06	2787/7432/3363/2788/2791/109/5141/1392/6344/54331/114/5136/2848/157/116/5144/111/113/107/83551/2696/2781/5746/2740/3360/10203/2770/5143/122042/11245/155/10268/10267/104909134/7433/59350/3274/2785/5138/1816/1812/408/4160/50940/2786	45
Clozapine	Positive	R-HSA-5339562	Uptake and actions of bacterial toxins	17/1531	31/10867	1.15936496796957e-07	3.16235295518508e-06	2.77572486172333e-06	6616/805/6857/79849/9900/1839/6804/127833/6843/22987/112755/928/7296/808/5608/801/6844	17
Clozapine	Positive	R-HSA-112040	G-protein mediated events	24/1531	56/10867	1.44615959937279e-07	3.86245126332484e-06	3.39022941168754e-06	805/109/84254/3708/815/114/5136/814/10645/2769/5575/5577/111/113/107/808/2770/5330/816/5321/5582/23236/2774/801	24
Clozapine	Positive	R-HSA-168799	Neurotoxicity of clostridium toxins	9/1531	10/10867	1.87254314780371e-07	4.89918431731501e-06	4.30021186896276e-06	6616/6857/9900/6804/127833/6843/22987/112755/6844	9
Clozapine	Positive	R-HSA-373080	Class B/2 (Secretin family receptors)	33/1531	95/10867	3.08711941096434e-07	7.91537416971257e-06	6.94764347435975e-06	2787/114131/7432/2788/7484/2791/6469/1393/7477/54361/1392/6344/54331/116/7473/1604/8643/2696/5746/2740/7471/10203/2015/10268/10267/104909134/7433/7349/2785/976/7480/2786/51384	33
Clozapine	Positive	R-HSA-112043	PLC beta mediated events	22/1531	51/10867	4.16333906676131e-07	1.04654915364471e-05	9.18598444245168e-06	805/109/84254/3708/815/114/5136/814/10645/2769/5575/5577/111/113/107/808/5330/816/5321/5582/23236/801	22
Clozapine	Positive	R-HSA-3295583	TRP channels	15/1531	28/10867	9.79264063153683e-07	2.41426255569812e-05	2.11909571560989e-05	56302/4308/7226/7224/80036/162514/7225/11035/57113/7222/8989/79054/55283/51393/55503	15
Clozapine	Positive	R-HSA-1296065	Inwardly rectifying K+ channels	17/1531	35/10867	1.13186277732496e-06	2.73782656703886e-05	2.40310091153998e-05	2787/2788/2791/10060/3765/54331/9568/6833/3768/3763/3760/3772/3767/2785/3761/3759/2786	17
Clozapine	Positive	R-HSA-111996	Ca-dependent events	18/1531	39/10867	1.41227037950985e-06	3.35283449357708e-05	2.94291819823787e-05	805/109/84254/815/114/5136/814/10645/5575/5577/111/113/107/808/816/5321/5582/801	18
Clozapine	Positive	R-HSA-1489509	DAG and IP3 signaling	19/1531	43/10867	1.64294475587021e-06	3.8295548673193e-05	3.36135491679476e-05	805/109/84254/3708/815/114/5136/814/10645/5575/5581/5577/111/113/107/808/816/5582/801	19
Clozapine	Positive	R-HSA-9660821	ADORA2B mediated anti-inflammatory cytokines production	40/1531	134/10867	1.71021564936002e-06	3.90074635120766e-05	3.42384255640117e-05	2787/7432/3363/2788/2791/109/1392/6344/54331/114/2848/5575/116/5577/111/113/107/83551/2696/2781/5746/2740/3360/10203/2770/122042/11245/155/10268/10267/104909134/7433/3569/59350/3274/2785/1816/1812/4160/2786	40
Clozapine	Positive	R-HSA-5682910	LGI-ADAM interactions	10/1531	14/10867	1.74533186486122e-06	3.90074635120766e-05	3.42384255640117e-05	1742/59283/6804/9211/55203/112755/4185/10369/10368/53616	10
Clozapine	Positive	R-HSA-442742	CREB1 phosphorylation through NMDA receptor-mediated activation of RAS signaling	15/1531	29/10867	1.76476824001595e-06	3.90074635120766e-05	3.42384255640117e-05	1741/805/1742/815/5923/808/5924/816/2906/2902/1740/4747/88/2904/801	15
Clozapine	Positive	R-HSA-9662851	Anti-inflammatory response favouring Leishmania parasite infection	47/1531	169/10867	2.05485128530632e-06	4.39053224627117e-05	3.85374741051308e-05	2787/7432/3363/2788/2791/805/109/1392/3708/6344/2212/54331/114/2848/10769/5575/116/5577/111/113/107/83551/2696/2781/5746/2740/3360/808/10203/2770/122042/3055/11245/155/10268/10267/104909134/7433/3569/59350/3274/2785/1816/1812/4160/801/2786	47
Clozapine	Positive	R-HSA-9664433	Leishmania parasite growth and survival	47/1531	169/10867	2.05485128530632e-06	4.39053224627117e-05	3.85374741051308e-05	2787/7432/3363/2788/2791/805/109/1392/3708/6344/2212/54331/114/2848/10769/5575/116/5577/111/113/107/83551/2696/2781/5746/2740/3360/808/10203/2770/122042/3055/11245/155/10268/10267/104909134/7433/3569/59350/3274/2785/1816/1812/4160/801/2786	47
Clozapine	Positive	R-HSA-111933	Calmodulin induced events	17/1531	37/10867	2.9982318490548e-06	6.19956972659396e-05	5.44161264285158e-05	805/109/84254/815/114/5136/814/10645/5575/5577/111/113/107/808/816/5582/801	17
Clozapine	Positive	R-HSA-111997	CaM pathway	17/1531	37/10867	2.9982318490548e-06	6.19956972659396e-05	5.44161264285158e-05	805/109/84254/815/114/5136/814/10645/5575/5577/111/113/107/808/816/5582/801	17
Clozapine	Positive	R-HSA-112308	Presynaptic depolarization and calcium channel opening	9/1531	12/10867	3.14762666761962e-06	6.40517045696563e-05	5.62207670457038e-05	774/773/785/784/777/781/782/55799/10369	9
Clozapine	Positive	R-HSA-2672351	Stimuli-sensing channels	34/1531	109/10867	3.43809199249548e-06	6.88692802246751e-05	6.04493476970011e-05	6263/2281/6340/6262/805/203859/9311/56302/1188/57101/4308/196527/7226/10786/7224/80036/10345/162514/7225/40/11035/57113/808/133308/7222/8989/6261/79054/10110/55107/55283/801/51393/55503	34
Clozapine	Positive	R-HSA-936837	Ion transport by P-type ATPases	22/1531	57/10867	3.9814774394465e-06	7.85269858056988e-05	6.89263057938188e-05	491/10079/805/479/815/148229/9914/489/492/344905/5205/53822/481/808/478/51761/493/816/53826/23400/801/84239	22
Clozapine	Positive	R-HSA-399719	Trafficking of AMPA receptors	15/1531	31/10867	5.17752571459721e-06	9.90684771061734e-05	8.69564020252068e-05	9495/1742/80852/815/59283/2036/5579/2892/816/10369/10368/5582/4905/4193/2890	15
Clozapine	Positive	R-HSA-399721	Glutamate binding, activation of AMPA receptors and synaptic plasticity	15/1531	31/10867	5.17752571459721e-06	9.90684771061734e-05	8.69564020252068e-05	9495/1742/80852/815/59283/2036/5579/2892/816/10369/10368/5582/4905/4193/2890	15
Clozapine	Positive	R-HSA-392154	Nitric oxide stimulates guanylate cyclase	12/1531	22/10867	9.60934952861053e-06	0.00018116450140704	0.000159015396998214	10335/2983/3708/5136/4843/2982/10242/3778/5138/4842/27345/50940	12
Clozapine	Positive	R-HSA-1296041	Activation of G protein gated Potassium channels	14/1531	29/10867	1.10968547337356e-05	0.000200368560121818	0.000175871574653275	2787/2788/2791/3765/54331/9568/3768/3763/3760/3772/2785/3761/3759/2786	14
Clozapine	Positive	R-HSA-1296059	G protein gated Potassium channels	14/1531	29/10867	1.10968547337356e-05	0.000200368560121818	0.000175871574653275	2787/2788/2791/3765/54331/9568/3768/3763/3760/3772/2785/3761/3759/2786	14
Clozapine	Positive	R-HSA-997272	Inhibition of voltage gated Ca2+ channels via Gbeta/gamma subunits	14/1531	29/10867	1.10968547337356e-05	0.000200368560121818	0.000175871574653275	2787/2788/2791/3765/54331/9568/3768/3763/3760/3772/2785/3761/3759/2786	14
Clozapine	Positive	R-HSA-9662360	Sensory processing of sound by inner hair cells of the cochlea	24/1531	69/10867	1.21017108837666e-05	0.000215477685458178	0.000189133463958282	491/5864/6616/776/246213/117531/2036/8927/6804/9381/27445/6853/222662/4478/3778/10518/9132/161497/6709/83715/124590/259236/6844/6855	24
Clozapine	Positive	R-HSA-76002	Platelet activation, signaling and aggregation	62/1531	263/10867	2.08941176949444e-05	0.000366935053218065	0.000322073710395034	5627/2787/160851/5590/2788/150/2791/5155/805/2277/51206/967/11069/3708/10630/3932/6813/8407/54331/5583/10125/7066/2769/5581/2147/5579/1607/139189/3937/1608/2243/7123/213/928/152/350/2814/7225/7040/10235/2162/57113/808/948/7076/2770/7222/5294/2815/5054/22927/7277/5321/88/5582/22915/2785/10451/408/146850/801/2786	62
Clozapine	Positive	R-HSA-418359	Reduction of cytosolic Ca++ levels	9/1531	14/10867	2.1903530325125e-05	0.000379463863200138	0.000333070752739098	491/805/6543/489/492/6546/808/493/801	9
Clozapine	Positive	R-HSA-381676	Glucagon-like Peptide-1 (GLP1) regulates insulin secretion	17/1531	42/10867	2.38668744102932e-05	0.00040747411792446	0.000357656484162285	2787/2788/2791/9495/11069/3708/54331/114/5575/5577/111/2740/3747/3790/26251/2785/2786	17
Clozapine	Positive	R-HSA-9659379	Sensory processing of sound	25/1531	76/10867	2.415603195184e-05	0.00040747411792446	0.000357656484162285	491/5864/6616/776/246213/117531/2036/8927/6804/9381/27445/6853/222662/4478/3778/10518/9132/161497/340990/6709/83715/124590/259236/6844/6855	25
Clozapine	Positive	R-HSA-8849932	Synaptic adhesion-like molecules	11/1531	21/10867	3.7828881489482e-05	0.000629826312591116	0.000552823982395848	1741/57622/1742/10313/2903/2892/2906/2902/2904/2890/5789	11
Clozapine	Positive	R-HSA-111932	CaMK IV-mediated phosphorylation of CREB	8/1531	12/10867	4.44654899194543e-05	0.000723169087097547	0.00063475470408677	805/84254/815/814/10645/808/816/801	8
Clozapine	Positive	R-HSA-451326	Activation of kainate receptors upon glutamate binding	14/1531	32/10867	4.45634616854182e-05	0.000723169087097547	0.00063475470408677	1741/2787/2788/2791/805/1742/54331/2897/808/5330/2785/23236/801/2786	14
Clozapine	Positive	R-HSA-6785807	Interleukin-4 and Interleukin-13 signaling	31/1531	108/10867	5.64906980274555e-05	0.000905263435889975	0.000794586265675657	9021/2625/3662/3162/3976/4843/301/6778/7157/4985/3687/7040/2162/3597/3726/6347/948/7076/3383/2353/2247/4314/5743/4609/3569/1052/7133/2208/246/595/1026	31
Clozapine	Positive	R-HSA-5576886	Phase 4 - resting membrane potential	10/1531	19/10867	8.19362434391989e-05	0.00129681807517349	0.00113826958072129	60598/3775/56659/3768/10089/51305/3776/50801/3761/3759	10
Clozapine	Positive	R-HSA-442729	CREB1 phosphorylation through the activation of CaMKII/CaMKK/CaMKIV cascasde	7/1531	10/10867	8.82710349084749e-05	0.00138004227747152	0.00121131882307009	805/84254/814/10645/808/816/801	7
Clozapine	Positive	R-HSA-9658195	Leishmania infection	58/1531	254/10867	9.8957091927968e-05	0.00152846978134524	0.00134159963564994	2787/7432/3363/2788/9051/2791/10095/805/109/3162/1392/3708/6344/2212/54331/114/3725/2848/10769/5575/116/5577/111/113/107/83551/2696/2781/5599/5746/718/2740/3360/808/10203/10458/2770/122042/3055/11245/155/10268/4907/4791/10267/104909134/7433/3569/59350/3274/2785/644150/1816/10451/1812/4160/801/2786	58
Clozapine	Positive	R-HSA-425561	Sodium/Calcium exchangers	8/1531	13/10867	0.000101298772258081	0.00154601221470072	0.00135699733764272	805/6543/9187/6546/808/25769/123041/801	8
Clozapine	Positive	R-HSA-114508	Effects of PIP2 hydrolysis	12/1531	27/10867	0.000130406457174796	0.00196683621291869	0.00172637155071031	160851/3708/5583/10125/5581/1607/139189/1608/7225/10235/57113/7222	12
Clozapine	Positive	R-HSA-163615	PKA activation	10/1531	20/10867	0.000143234456772777	0.00213519271607791	0.00187414485055201	805/109/114/5575/5577/111/113/107/808/801	10
Clozapine	Positive	R-HSA-400042	Adrenaline,noradrenaline inhibits insulin secretion	12/1531	28/10867	0.000199141396927912	0.00293447437771935	0.00257570663419163	2787/2788/150/2791/776/54331/111/152/784/2770/2785/2786	12
Clozapine	Positive	R-HSA-163359	Glucagon signaling in metabolic regulation	13/1531	33/10867	0.000298979150996244	0.00435558263155891	0.00382307072266728	2787/2788/2791/109/54331/114/5575/5577/111/113/107/2785/2786	13
Clozapine	Positive	R-HSA-373752	Netrin-1 signaling	17/1531	50/10867	0.000303130573414576	0.0043664426417695	0.00383260299207784	137970/116986/9353/7224/5599/7225/5058/22885/90249/57113/7222/6091/84448/6585/3983/6586/285704	17
Clozapine	Positive	R-HSA-111931	PKA-mediated phosphorylation of CREB	10/1531	22/10867	0.000383232118346956	0.00545892861911998	0.00479152204108651	805/109/114/5575/5577/111/113/107/808/801	10
Clozapine	Positive	R-HSA-390666	Serotonin receptors	7/1531	12/10867	0.000449272103952126	0.00632930590402886	0.00555548732359541	3363/3355/3356/3350/3360/3351/3361	7
Clozapine	Positive	R-HSA-432040	Vasopressin regulates renal water homeostasis via Aquaporins	15/1531	43/10867	0.000496157295596053	0.00691384405384934	0.00606856005711877	2787/2788/2791/360/109/54331/114/4645/5575/5577/111/113/107/2785/2786	15
Clozapine	Positive	R-HSA-139853	Elevation of cytosolic Ca2+ levels	8/1531	16/10867	0.000682543015801975	0.00930872496019289	0.00817064371659923	3708/9127/5024/22953/80228/7225/57113/7222	8
Clozapine	Positive	R-HSA-418457	cGMP effects	8/1531	16/10867	0.000682543015801975	0.00930872496019289	0.00817064371659923	10335/3708/5136/10242/3778/5138/27345/50940	8
Clozapine	Positive	R-HSA-397795	G-protein beta:gamma signalling	12/1531	32/10867	0.00085841256246662	0.0115840516324443	0.0101677897980811	2787/2788/2791/54331/5058/10000/5330/5294/2785/23236/146850/2786	12
Clozapine	Positive	R-HSA-170660	Adenylate cyclase activating pathway	6/1531	10/10867	0.000977219964931106	0.0127836326024661	0.0112207104458792	109/114/111/113/107/2774	6
Clozapine	Positive	R-HSA-425381	Bicarbonate transporters	6/1531	10/10867	0.000977219964931106	0.0127836326024661	0.0112207104458792	57282/6521/9498/57835/6508/8671	6
Clozapine	Positive	R-HSA-428542	Regulation of commissural axon pathfinding by SLIT and ROBO	6/1531	10/10867	0.000977219964931106	0.0127836326024661	0.0112207104458792	9353/4753/6091/6585/6092/6586	6
Clozapine	Positive	R-HSA-418990	Adherens junctions interactions	12/1531	33/10867	0.00117808879759255	0.0151030983851365	0.0132565992065941	23705/1005/1010/1013/1007/57863/1016/3728/1006/5817/999/1012	12
Clozapine	Positive	R-HSA-420092	Glucagon-type ligand receptors	12/1531	33/10867	0.00117808879759255	0.0151030983851365	0.0132565992065941	2787/7432/2788/2791/6344/54331/116/2696/2740/7433/2785/2786	12
Clozapine	Positive	R-HSA-419037	NCAM1 interactions	14/1531	42/10867	0.0012654117022681	0.0159044882579187	0.0139600114522663	2674/776/6900/1285/64096/50509/785/4684/784/4902/1280/2675/782/779	14
Clozapine	Positive	R-HSA-8955332	Carboxyterminal post-translational modifications of tubulin	14/1531	42/10867	0.0012654117022681	0.0159044882579187	0.0139600114522663	84871/10382/158135/10381/79739/7280/25809/26140/123624/23287/79841/7277/254173/84617	14
Clozapine	Positive	R-HSA-170670	Adenylate cyclase inhibitory pathway	7/1531	14/10867	0.00150332288702167	0.0185313455880941	0.0162657101844754	109/114/111/113/107/2770/2774	7
Clozapine	Positive	R-HSA-442720	CREB1 phosphorylation through the activation of Adenylate Cyclase	7/1531	14/10867	0.00150332288702167	0.0185313455880941	0.0162657101844754	805/114/5575/5577/107/808/801	7
Clozapine	Positive	R-HSA-445717	Aquaporin-mediated transport	16/1531	52/10867	0.00154175062390708	0.0188240409509417	0.0165226207213701	2787/2788/2791/360/109/54331/114/4645/5575/5577/111/113/107/282679/2785/2786	16
Clozapine	Positive	R-HSA-8986944	Transcriptional Regulation by MECP2	18/1531	62/10867	0.00169308552424838	0.0204767513404379	0.017973271354732	4986/805/4208/1392/815/814/2903/4336/6750/808/7222/2571/5468/816/2572/54715/2904/801	18
Clozapine	Positive	R-HSA-9009391	Extra-nuclear estrogen signaling	21/1531	77/10867	0.00174337692527337	0.0208879366186959	0.0183341852741489	2787/5590/2788/2791/805/374/54331/8877/1839/255324/2099/3315/10000/808/2770/2353/4314/2785/801/595/2786	21
Clozapine	Positive	R-HSA-9013149	RAC1 GTPase cycle	41/1531	185/10867	0.00180465480509487	0.0214219209271446	0.0188028848601015	50508/6510/152273/106821730/25894/81704/8997/23092/4168/1124/57569/9912/57636/115703/117289/201176/752/55843/397/25791/57144/64411/5058/1795/23263/23348/10458/5924/50649/347902/55114/50619/80243/80005/9938/26230/9901/644150/1969/10451/1123	41
Clozapine	Positive	R-HSA-375165	NCAM signaling for neurite out-growth	18/1531	63/10867	0.00206411234186686	0.0242769910300304	0.0213088951565009	57731/6712/2674/776/6900/1285/64096/50509/785/4684/6710/784/4902/1280/2675/6709/782/779	18
Clozapine	Positive	R-HSA-9664323	FCGR3A-mediated IL10 synthesis	13/1531	40/10867	0.00241961792607845	0.0281995471021143	0.0247518809854341	805/109/3708/2212/114/5575/5577/111/113/107/808/3055/801	13
Clozapine	Positive	R-HSA-421270	Cell-cell junction organization	18/1531	64/10867	0.00250109671206203	0.0288865404041759	0.025354882742478	50848/1365/23705/92359/9074/1005/1010/5010/9080/1013/1007/57863/1016/3728/1006/5817/999/1012	18
Clozapine	Positive	R-HSA-416482	G alpha (12/13) signalling events	21/1531	80/10867	0.00290175592544823	0.0332147419323628	0.0291539199652646	2787/2788/2791/8997/4168/54331/27237/25791/221472/389337/121512/84033/23263/5924/50649/26230/146/2785/147/10451/2786	21
Clozapine	Positive	R-HSA-1296346	Tandem pore domain potassium channels	6/1531	12/10867	0.00333897195190536	0.0369013969167472	0.032389845885543	3775/56659/10089/51305/3776/50801	6
Clozapine	Positive	R-HSA-451306	Ionotropic activity of kainate receptors	6/1531	12/10867	0.00333897195190536	0.0369013969167472	0.032389845885543	1741/805/1742/2897/808/801	6
Clozapine	Positive	R-HSA-451308	Activation of Ca-permeable Kainate Receptor	6/1531	12/10867	0.00333897195190536	0.0369013969167472	0.032389845885543	1741/805/1742/2897/808/801	6
Clozapine	Positive	R-HSA-879518	Transport of organic anions	6/1531	12/10867	0.00333897195190536	0.0369013969167472	0.032389845885543	6578/353189/28231/28232/6567/213	6
Clozapine	Positive	R-HSA-1855204	Synthesis of IP3 and IP4 in the cytosol	10/1531	28/10867	0.00349237818040029	0.0382669130536168	0.0335884145285462	9651/805/5333/3635/808/5330/3706/27124/23236/801	10
Clozapine	Positive	R-HSA-418217	G beta:gamma signalling through PLC beta	8/1531	20/10867	0.00396214848242481	0.0430463928344797	0.0377835568930609	2787/2788/2791/54331/5330/2785/23236/2786	8
Clozapine	Positive	R-HSA-2871809	FCERI mediated Ca+2 mobilization	11/1531	33/10867	0.00411669155765641	0.0443495678732396	0.0389274062373702	805/2206/9402/5532/3708/3937/4773/808/3702/10451/801	11
Clozapine	Positive	R-HSA-9619483	Activation of AMPK downstream of NMDARs	10/1531	29/10867	0.00466835607266698	0.0498736040429922	0.0437760758042193	10382/805/4137/10381/7280/10645/808/7277/84617/801	10
diphenhydramine	Positive	R-HSA-9031628	NGF-stimulated transcription	2/3	39/10867	3.75666956709358e-05	0.000713767217747781	0.00015817556071973	2354/1959	2
diphenhydramine	Positive	R-HSA-198725	Nuclear Events (kinase and transcription factor activation)	2/3	61/10867	9.26505266464435e-05	0.000880180003141213	0.000195053740308302	2354/1959	2
diphenhydramine	Positive	R-HSA-187037	Signaling by NTRK1 (TRKA)	2/3	115/10867	0.000330767534350208	0.00209486105088465	0.000464235135930116	2354/1959	2
diphenhydramine	Positive	R-HSA-166520	Signaling by NTRKs	2/3	134/10867	0.000449124222611714	0.00213334005740564	0.000472762339591278	2354/1959	2
diphenhydramine	Positive	R-HSA-419812	Calcitonin-like ligand receptors	1/3	10/10867	0.00275836550551667	0.0104817889209633	0.00232283410990877	133	1
diphenhydramine	Positive	R-HSA-9619665	EGR2 and SOX10-mediated initiation of Schwann cell myelination	1/3	28/10867	0.00771063237611791	0.0244170025243734	0.0054109700885038	1959	1
Donepezil	tool	R-HSA-500792	GPCR ligand binding	11/70	467/10867	0.000178590141311273	0.0475934592219186	0.0463292211531628	7349/6347/2831/6354/187/2150/133/10874/10161/7475/7200	11
Donepezil	tool	R-HSA-375276	Peptide ligand-binding receptors	7/70	201/10867	0.000298391593867828	0.0475934592219186	0.0463292211531628	6347/2831/6354/187/2150/10874/7200	7
imiquimod	Negative	R-HSA-112316	Neuronal System	132/958	410/10867	6.32255422660109e-43	7.04964796266021e-40	6.51555851351839e-40	5923/348980/4137/2571/5924/50801/116443/8497/9066/6812/10381/6857/57596/2915/2774/64130/10369/4905/2742/1103/777/4747/56659/5577/169522/8541/1135/1138/81033/590/320/6804/10242/3786/2904/93107/6844/113/10815/785/2554/781/9495/127833/5864/3775/56479/131096/3754/107/59283/2892/23416/50944/3788/1740/4900/6616/54331/57657/347730/10021/26251/60482/26280/10645/2785/57030/784/6854/6511/2561/2572/3759/88/…	132
imiquimod	Negative	R-HSA-112315	Transmission across Chemical Synapses	90/958	270/10867	1.47729480571169e-30	8.23591854184269e-28	7.61195586732499e-28	5923/4137/2571/5924/116443/8497/6812/10381/6857/2774/64130/10369/4905/2742/1103/777/4747/5577/8541/1135/1138/590/320/6804/2904/6844/113/10815/785/2554/781/9495/5864/107/59283/2892/1740/4900/6616/54331/60482/10645/2785/57030/784/6854/6511/2561/2572/3759/88/815/3763/814/43/22999/2791/10368/2788/2903/2566/2902/1143/3762/1141/3760/1136/6853/55879/2897/5582/2744/55799/3761/9256/2556/2570/8001/8499/557…	90
imiquimod	Negative	R-HSA-500792	GPCR ligand binding	106/958	467/10867	1.15667343392681e-20	4.29896959609464e-18	3.97327470812052e-18	7473/152/1395/727/2915/4986/3355/6869/2922/4988/1129/1393/155/104909134/4886/80326/3356/6870/64106/3361/7484/6863/6469/1132/3350/1902/5021/552/84432/553/4852/2147/718/6354/54331/887/186/7471/2693/146/128674/885/1128/4889/8111/2917/2785/1131/7432/84634/6752/6866/2916/301/6376/11255/2831/6754/2913/6753/2912/3360/134/2791/2911/2788/1604/6344/8643/3351/3363/6750/2015/4922/7201/7433/3792/10874/79924/3…	106
imiquimod	Negative	R-HSA-112314	Neurotransmitter receptors and postsynaptic signal transmission	58/958	205/10867	2.98382829245686e-16	8.31742136522351e-14	7.68728394293492e-14	5923/4137/5924/116443/10381/2774/64130/10369/4905/2742/4747/5577/1135/1138/320/2904/113/2554/9495/107/59283/2892/1740/4900/54331/10645/2785/2561/3759/88/815/3763/814/2791/10368/2788/2903/2566/2902/1143/3762/1141/3760/1136/55879/2897/5582/3761/2556/2570/8001/5575/2558/1742/1741/2890/2906/816	58
imiquimod	Negative	R-HSA-1296071	Potassium Channels	39/958	103/10867	5.41846441303305e-16	1.20831756410637e-13	1.11677403375986e-13	348980/50801/56659/169522/81033/10242/3786/93107/3775/56479/131096/3754/23416/3788/54331/57657/10021/26251/2785/3759/3743/3763/51305/3749/2791/3747/3790/2788/27012/3762/3760/3780/3739/3785/3761/3755/3741/170850/10060	39
imiquimod	Negative	R-HSA-373076	Class A/1 (Rhodopsin-like receptors)	77/958	335/10867	1.4965627594708e-15	2.7811124613499e-13	2.57041217810862e-13	152/727/4986/3355/6869/2922/4988/1129/155/4886/3356/6870/64106/3361/6863/1132/3350/1902/5021/552/84432/553/4852/2147/718/6354/887/186/2693/146/128674/885/1128/4889/8111/1131/84634/6752/6866/301/6376/11255/2831/6754/6753/3360/134/3351/3363/6750/4922/7201/3792/10874/3357/3274/10850/5733/1133/6347/886/3062/4887/2847/187/3973/3061/9890/135/6865/4935/4829/2587/60675/6751/79948/4923	77
imiquimod	Negative	R-HSA-212676	Dopamine Neurotransmitter Release Cycle	17/958	23/10867	6.22721632664029e-14	9.9190660060056e-12	9.16758614102382e-12	8497/6812/6857/64130/8541/320/6804/6844/10815/5864/6616/6854/22999/6853/9256/8499/8224	17
imiquimod	Negative	R-HSA-112310	Neurotransmitter release cycle	25/958	51/10867	8.43370110468038e-14	1.06962882137284e-11	9.88592509911736e-12	2571/8497/6812/6857/64130/1103/8541/320/6804/6844/10815/5864/6616/60482/57030/6854/6511/2572/22999/6853/2744/9256/8499/140679/8224	25
imiquimod	Negative	R-HSA-181429	Serotonin Neurotransmitter Release Cycle	15/958	18/10867	8.63377523978074e-14	1.06962882137284e-11	9.88592509911736e-12	8497/6812/6857/8541/6804/6844/10815/5864/6616/6854/22999/6853/9256/8499/8224	15
imiquimod	Negative	R-HSA-264642	Acetylcholine Neurotransmitter Release Cycle	14/958	17/10867	8.27951216688446e-13	8.9823303519488e-11	8.30181865901145e-11	8497/6812/6857/1103/8541/6804/6844/10815/5864/6616/60482/22999/9256/8499	14
imiquimod	Negative	R-HSA-397014	Muscle contraction	51/958	197/10867	8.86149182703469e-13	8.9823303519488e-11	8.30181865901145e-11	7125/50801/55800/56659/2982/6328/3775/489/59283/80333/4621/492/53822/1760/4632/4703/3759/301/88/815/2281/51305/491/6326/25802/5058/60598/6332/58/493/844/4607/2259/10345/6335/6323/3761/6329/80228/6262/59/56660/4878/481/10060/7431/4842/478/59285/7140/816	51
imiquimod	Negative	R-HSA-416476	G alpha (q) signalling events	53/958	216/10867	3.09481833475963e-12	2.87560203604749e-10	2.65774311379796e-10	2915/6869/2922/7222/2769/3356/6870/64106/6863/1902/5021/552/84432/553/2147/57113/1608/54331/887/2693/26575/146/128674/885/1128/5583/8111/2785/1131/84634/6866/301/7225/5581/2791/2911/2788/4922/7201/10125/10874/3357/1133/886/3062/2847/3061/6865/4935/4829/60675/10235/4923	53
imiquimod	Negative	R-HSA-375276	Peptide ligand-binding receptors	50/958	201/10867	7.48921634102725e-12	6.4234432463426e-10	5.93679578774549e-10	727/4986/6869/2922/4988/4886/6870/64106/6863/5021/552/84432/553/4852/2147/718/6354/887/186/2693/128674/885/4889/84634/6752/6866/301/6376/2831/6754/6753/6750/4922/7201/3792/10874/10850/6347/886/3062/4887/2847/187/3061/6865/4829/2587/60675/6751/4923	50
imiquimod	Negative	R-HSA-5576891	Cardiac conduction	37/958	129/10867	5.03850284334554e-11	4.01280762166448e-09	3.70879269446262e-09	50801/55800/56659/6328/3775/489/59283/80333/492/53822/1760/3759/815/2281/51305/491/6326/60598/6332/493/844/2259/10345/6335/6323/3761/6329/80228/6262/56660/4878/481/10060/4842/478/59285/816	37
imiquimod	Negative	R-HSA-210500	Glutamate Neurotransmitter Release Cycle	15/958	24/10867	8.31515006771673e-11	6.18092821700277e-09	5.71265397634715e-09	8497/6812/6857/8541/6804/6844/10815/5864/6616/57030/6511/22999/2744/9256/8499	15
imiquimod	Negative	R-HSA-1296072	Voltage gated Potassium channels	20/958	43/10867	8.93863850357599e-11	6.22911370717952e-09	5.75718887829006e-09	169522/81033/3786/93107/56479/131096/3754/23416/3788/26251/3743/3749/3747/3790/27012/3739/3785/3755/3741/170850	20
imiquimod	Negative	R-HSA-6794361	Neurexins and neuroligins	22/958	55/10867	3.80816697477345e-10	2.49770951580729e-08	2.30848016613201e-08	9066/6812/6857/57596/2915/64130/320/6804/2904/127833/50944/1740/347730/80059/2911/22941/2903/2902/9369/1742/1741/2906	22
imiquimod	Negative	R-HSA-6794362	Protein-protein interactions at synapses	28/958	86/10867	4.59283454732506e-10	2.82896905846727e-08	2.61464310430914e-08	8497/9066/6812/6857/57596/2915/64130/8541/320/6804/2904/127833/2892/50944/1740/347730/26280/80059/2911/22941/2903/2902/9369/8499/1742/1741/2890/2906	28
imiquimod	Negative	R-HSA-375280	Amine ligand-binding receptors	19/958	42/10867	4.82066476330745e-10	2.82896905846727e-08	2.61464310430914e-08	152/3355/1129/155/3356/3361/1132/3350/146/1128/1131/11255/3360/3351/3363/3357/3274/1133/4935	19
imiquimod	Negative	R-HSA-181430	Norepinephrine Neurotransmitter Release Cycle	12/958	18/10867	2.32305069341511e-09	1.29510076157892e-07	1.19698243623863e-07	8497/6812/6857/8541/6804/6844/10815/5864/6616/22999/9256/8499	12
imiquimod	Negative	R-HSA-438066	Unblocking of NMDA receptors, glutamate binding and activation	13/958	22/10867	4.20403739412356e-09	2.23214366402275e-07	2.06303388914635e-07	4747/2904/2892/1740/88/815/2903/2902/1742/1741/2890/2906/816	13
imiquimod	Negative	R-HSA-9620244	Long-term potentiation	13/958	24/10867	1.78348840599263e-08	9.03904351218994e-07	8.35423516491286e-07	4747/2904/1740/4900/88/815/2903/2902/1742/1741/2890/2906/816	13
imiquimod	Negative	R-HSA-442982	Ras activation upon Ca2+ influx through NMDA receptor	12/958	21/10867	2.862372505188e-08	1.38762841012375e-06	1.28250008356021e-06	5923/5924/4747/2904/1740/88/815/2902/1742/1741/2906/816	12
imiquimod	Negative	R-HSA-9617324	Negative regulation of NMDA receptor-mediated neuronal transmission	12/958	22/10867	5.79273502411878e-08	2.64186941056291e-06	2.44171834122359e-06	4747/2904/1740/88/815/814/2903/2902/1742/1741/2906/816	12
imiquimod	Negative	R-HSA-418594	G alpha (i) signalling events	58/958	318/10867	5.92347401471504e-08	2.64186941056291e-06	2.44171834122359e-06	2779/10636/152/727/2774/4986/3355/5577/4988/1129/2769/4886/3361/1132/113/1902/6001/107/4852/718/54331/186/26575/5136/4889/5143/10645/2781/2917/2785/6752/2916/301/6376/815/2831/814/6754/2913/6753/2912/134/2791/2788/3351/6750/10874/5582/10850/5733/9628/4887/2847/5575/187/2587/6751/816	58
imiquimod	Negative	R-HSA-442755	Activation of NMDA receptors and postsynaptic events	26/958	93/10867	6.71424741999855e-08	2.87937918203784e-06	2.66123409885773e-06	5923/4137/5924/116443/10381/64130/4747/5577/320/2904/107/2892/1740/4900/10645/88/815/814/2903/2902/5575/1742/1741/2890/2906/816	26
imiquimod	Negative	R-HSA-888590	GABA synthesis, release, reuptake and degradation	11/958	19/10867	9.2133035455648e-08	3.80475313085361e-06	3.51650065150407e-06	2571/6812/6857/6804/6844/10815/5864/6616/2572/22999/140679	11
imiquimod	Negative	R-HSA-422356	Regulation of insulin secretion	23/958	78/10867	1.31354539575173e-07	5.23072541522563e-06	4.83443963323662e-06	152/6812/777/5577/2769/6804/6844/9495/11069/6616/54331/26251/2785/1131/784/2182/2791/3747/3790/2788/6861/5575/948	23
imiquimod	Negative	R-HSA-977443	GABA receptor activation	19/958	60/10867	4.74896451998206e-07	1.82589497923448e-05	1.68756307261794e-05	2774/113/2554/107/54331/2785/2561/3759/3763/2791/2788/2566/3762/3760/55879/3761/2556/2570/2558	19
imiquimod	Negative	R-HSA-445095	Interaction between L1 and Ankyrins	13/958	31/10867	8.19621395966164e-07	3.04625952167424e-05	2.81547139175745e-05	55800/6328/3786/57731/6708/6712/6326/6332/3785/6335/6323/6329/3897	13
imiquimod	Negative	R-HSA-438064	Post NMDA receptor activation events	22/958	80/10867	9.30776918129355e-07	3.33999532925195e-05	3.08695343624042e-05	5923/4137/5924/10381/4747/5577/2904/107/1740/4900/10645/88/815/814/2903/2902/5575/1742/1741/2890/2906/816	22
imiquimod	Negative	R-HSA-9609736	Assembly and cell surface presentation of NMDA receptors	15/958	41/10867	9.5856368193778e-07	3.33999532925195e-05	3.08695343624042e-05	116443/10381/64130/4747/320/2904/1740/88/815/2903/2902/1742/1741/2906/816	15
imiquimod	Negative	R-HSA-425407	SLC-mediated transmembrane transport	46/958	251/10867	1.22375780520875e-06	4.13481803881137e-05	3.82155946187994e-05	79751/57282/6510/206358/6556/9843/389015/64078/6579/7780/142680/6534/9194/120103/55089/6553/28232/60482/83697/1811/6549/57030/353189/6511/25769/57468/54716/9498/91749/6527/861/11309/6563/6569/85414/9123/7781/5172/55630/6533/11046/28231/9056/6550/140679/6564	46
imiquimod	Negative	R-HSA-390666	Serotonin receptors	8/958	12/10867	1.27241165922435e-06	4.17276176480925e-05	3.85662852749422e-05	3355/3356/3361/3350/3360/3351/3363/3357	8
imiquimod	Negative	R-HSA-442742	CREB1 phosphorylation through NMDA receptor-mediated activation of RAS signaling	12/958	29/10867	2.59435843767571e-06	8.26488473716689e-05	7.63872755032937e-05	5923/5924/4747/2904/1740/88/815/2902/1742/1741/2906/816	12
imiquimod	Negative	R-HSA-5578775	Ion homeostasis	17/958	56/10867	3.65521979335919e-06	0.000113210279710986	0.0001046333385292	489/492/53822/1760/815/2281/491/493/844/10345/80228/6262/481/10060/4842/478/816	17
imiquimod	Negative	R-HSA-163685	Integration of energy metabolism	25/958	108/10867	5.47182319689635e-06	0.000160554812224722	0.000148390994730236	152/6812/777/5577/2769/6804/6844/113/9495/11069/107/6616/54331/26251/2785/1131/784/2182/2791/3747/3790/2788/6861/5575/948	25
imiquimod	Negative	R-HSA-425393	Transport of inorganic cations/anions and amino acids/oligopeptides	25/958	108/10867	5.47182319689635e-06	0.000160554812224722	0.000148390994730236	79751/57282/6510/206358/389015/142680/120103/55089/6553/83697/1811/6549/57030/6511/25769/57468/54716/9498/6569/5172/6533/9056/6550/140679/6564	25
imiquimod	Negative	R-HSA-373080	Class B/2 (Secretin family receptors)	23/958	95/10867	5.79587598390026e-06	0.000165702608257661	0.000153148787806703	7473/1395/1393/104909134/80326/7484/6469/54331/7471/2785/7432/2791/2788/1604/6344/8643/2015/7433/79924/10268/2696/7480/10267	23
imiquimod	Negative	R-HSA-5576892	Phase 0 - rapid depolarisation	12/958	34/10867	1.80976565523248e-05	0.000504472176396054	0.000466252783282263	55800/6328/59283/815/6326/6332/2259/6335/6323/6329/59285/816	12
imiquimod	Negative	R-HSA-112308	Presynaptic depolarization and calcium channel opening	7/958	12/10867	2.15854783162444e-05	0.00058701971518567	0.000542546425458363	10369/777/785/781/784/55799/774	7
imiquimod	Negative	R-HSA-399719	Trafficking of AMPA receptors	11/958	31/10867	3.82742950431901e-05	0.000992461371468767	0.000917271354890651	10369/4905/9495/59283/2892/815/10368/5582/1742/2890/816	11
imiquimod	Negative	R-HSA-399721	Glutamate binding, activation of AMPA receptors and synaptic plasticity	11/958	31/10867	3.82742950431901e-05	0.000992461371468767	0.000917271354890651	10369/4905/9495/59283/2892/815/10368/5582/1742/2890/816	11
imiquimod	Negative	R-HSA-163125	Post-translational modification: synthesis of GPI-anchored proteins	21/958	93/10867	4.50176868068855e-05	0.0011407891088563	0.001054361612056	7070/349667/146183/390243/22854/83639/53942/146760/6975/349633/503542/284348/257194/130576/84628/51299/1368/27076/4062/5067/10232	21
imiquimod	Negative	R-HSA-8986944	Transcriptional Regulation by MECP2	16/958	62/10867	6.58967066893816e-05	0.0016327739546369	0.00150907311927262	2571/4986/4988/7222/2904/4233/2572/815/814/2903/6750/4336/4208/54715/816/5816	16
imiquimod	Negative	R-HSA-168799	Neurotoxicity of clostridium toxins	6/958	10/10867	7.11551543473681e-05	0.00172473906733294	0.00159407084910923	6857/6804/6844/127833/112755/6616	6
imiquimod	Negative	R-HSA-5682910	LGI-ADAM interactions	7/958	14/10867	7.98452983196678e-05	0.00188510659104202	0.00174228874451748	10369/6804/59283/112755/10368/1742/9211	7
imiquimod	Negative	R-HSA-3295583	TRP channels	10/958	28/10867	8.11525707354414e-05	0.00188510659104202	0.00174228874451748	79054/7222/7226/57113/56302/7225/11035/80036/51393/7224	10
imiquimod	Negative	R-HSA-9660821	ADORA2B mediated anti-inflammatory cytokines production	26/958	134/10867	9.4575692143651e-05	0.00215207952530961	0.00198903550179666	1395/5577/155/104909134/113/107/54331/2781/2785/7432/11245/3360/2791/2788/6344/3363/2848/7433/79924/3274/10268/2696/5575/3973/135/10267	26
imiquimod	Negative	R-HSA-5576886	Phase 4 - resting membrane potential	8/958	19/10867	0.00011070444831004	0.0024687091973139	0.00228167694516904	50801/56659/3775/3759/51305/60598/3761/56660	8
imiquimod	Negative	R-HSA-418555	G alpha (s) signalling events	27/958	145/10867	0.000144584064952859	0.0031610045573027	0.00292152321132815	1395/155/104909134/113/5138/107/54331/5136/5143/2781/2785/7432/11245/3360/2791/2788/6344/3363/2848/7433/79924/3274/10268/2696/3973/135/10267	27
imiquimod	Negative	R-HSA-9662851	Anti-inflammatory response favouring Leishmania parasite infection	30/958	169/10867	0.000155493951335319	0.00327124067431851	0.00302340771315348	1395/3055/5577/155/104909134/113/2212/10769/107/54331/2781/2785/7432/11245/3360/2791/2788/6344/3363/2848/7433/79924/3274/10268/2696/5575/64174/3973/135/10267	30
imiquimod	Negative	R-HSA-9664433	Leishmania parasite growth and survival	30/958	169/10867	0.000155493951335319	0.00327124067431851	0.00302340771315348	1395/3055/5577/155/104909134/113/2212/10769/107/54331/2781/2785/7432/11245/3360/2791/2788/6344/3363/2848/7433/79924/3274/10268/2696/5575/64174/3973/135/10267	30
imiquimod	Negative	R-HSA-983712	Ion channel transport	32/958	186/10867	0.000174132319537982	0.00359550993120092	0.00332310995765466	79054/7222/7226/489/57113/492/53822/51761/56302/40/534/815/2281/7225/491/57101/133308/57194/493/844/23120/10345/11035/5205/148229/80036/6262/51393/7224/481/478/816	32
imiquimod	Negative	R-HSA-418346	Platelet homeostasis	19/958	88/10867	0.000192386750914648	0.00390020413217877	0.00360472017503235	2982/7222/10242/5138/489/57113/492/54331/5136/2785/7225/491/2791/2788/22953/493/80228/5526/4842	19
imiquimod	Negative	R-HSA-977444	GABA B receptor activation	12/958	43/10867	0.000240516812683625	0.00470484642354811	0.0043484018396541	2774/113/107/54331/2785/3759/3763/2791/2788/3762/3760/3761	12
imiquimod	Negative	R-HSA-991365	Activation of GABAB receptors	12/958	43/10867	0.000240516812683625	0.00470484642354811	0.0043484018396541	2774/113/107/54331/2785/3759/3763/2791/2788/3762/3760/3761	12
imiquimod	Negative	R-HSA-373760	L1CAM interactions	23/958	119/10867	0.000249505322067557	0.00476390874528743	0.00440298953187292	10381/55800/6328/3786/57731/6708/2596/1759/6712/6326/5058/8829/6332/3785/6900/6335/6323/6329/6456/3897/1742/1741/10752	23
imiquimod	Negative	R-HSA-8849932	Synaptic adhesion-like molecules	8/958	21/10867	0.000254014653491059	0.00476390874528743	0.00440298953187292	2904/2892/2903/2902/1742/1741/2890/2906	8
imiquimod	Negative	R-HSA-9662360	Sensory processing of sound by inner hair cells of the cochlea	16/958	69/10867	0.000256353833827126	0.00476390874528743	0.00440298953187292	9381/6804/6844/161497/5864/6855/6616/491/9478/6853/27445/83715/8927/4647/140469/222662	16
imiquimod	Negative	R-HSA-9659379	Sensory processing of sound	17/958	76/10867	0.000263951977883016	0.00482469598917317	0.00445917146414967	9381/6804/6844/161497/5864/340990/6855/6616/491/9478/6853/27445/83715/8927/4647/140469/222662	17
imiquimod	Negative	R-HSA-936837	Ion transport by P-type ATPases	14/958	57/10867	0.000326333014676739	0.00586873082846071	0.00542410902153697	489/492/53822/51761/815/491/57194/493/23120/5205/148229/481/478/816	14
imiquimod	Negative	R-HSA-1296041	Activation of G protein gated Potassium channels	9/958	29/10867	0.00061292326248227	0.0105139913487343	0.00971743925457721	54331/2785/3759/3763/2791/2788/3762/3760/3761	9
imiquimod	Negative	R-HSA-1296059	G protein gated Potassium channels	9/958	29/10867	0.00061292326248227	0.0105139913487343	0.00971743925457721	54331/2785/3759/3763/2791/2788/3762/3760/3761	9
imiquimod	Negative	R-HSA-997272	Inhibition of voltage gated Ca2+ channels via Gbeta/gamma subunits	9/958	29/10867	0.00061292326248227	0.0105139913487343	0.00971743925457721	54331/2785/3759/3763/2791/2788/3762/3760/3761	9
imiquimod	Negative	R-HSA-1296065	Inwardly rectifying K+ channels	10/958	35/10867	0.000642223337955317	0.0108496821487906	0.0100276977329865	54331/2785/3759/3763/2791/2788/3762/3760/3761/10060	10
imiquimod	Negative	R-HSA-449836	Other interleukin signaling	8/958	24/10867	0.000722860615111642	0.0118699178909481	0.0109706392402532	163702/6804/6844/6616/5657/146433/3603/6813	8
imiquimod	Negative	R-HSA-418597	G alpha (z) signalling events	12/958	48/10867	0.000723905306353785	0.0118699178909481	0.0109706392402532	152/113/107/54331/26575/5583/2781/2785/5581/2791/2788/5582	12
imiquimod	Negative	R-HSA-381676	Glucagon-like Peptide-1 (GLP1) regulates insulin secretion	11/958	42/10867	0.000785155342605506	0.0126876551739875	0.0117264238048938	5577/9495/11069/54331/26251/2785/2791/3747/3790/2788/5575	11
imiquimod	Negative	R-HSA-418360	Platelet calcium homeostasis	9/958	30/10867	0.000807962438374992	0.0128696874112588	0.0118946650702123	7222/489/57113/492/7225/491/22953/493/80228	9
imiquimod	Negative	R-HSA-1489509	DAG and IP3 signaling	11/958	43/10867	0.000972374837266154	0.0151574607170255	0.0140091140353722	5577/113/107/5136/10645/815/814/5581/5582/5575/816	11
imiquimod	Negative	R-HSA-111885	Opioid Signalling	18/958	92/10867	0.000978777732399853	0.0151574607170255	0.0140091140353722	2774/5577/4988/2769/113/107/54331/5136/5143/10645/2785/815/814/2791/2788/5582/5575/816	18
imiquimod	Negative	R-HSA-111933	Calmodulin induced events	10/958	37/10867	0.00103623359059086	0.0156135196420109	0.014430621410931	5577/113/107/5136/10645/815/814/5582/5575/816	10
imiquimod	Negative	R-HSA-111997	CaM pathway	10/958	37/10867	0.00103623359059086	0.0156135196420109	0.014430621410931	5577/113/107/5136/10645/815/814/5582/5575/816	10
imiquimod	Negative	R-HSA-373752	Netrin-1 signaling	12/958	50/10867	0.00107043127336925	0.0159137449307561	0.0147081012860139	137970/7222/57113/3983/6585/116986/6586/7225/5058/22885/285704/7224	12
imiquimod	Negative	R-HSA-9658195	Leishmania infection	37/958	254/10867	0.00157479317346706	0.0231038735317864	0.0213534974629398	1395/3055/5577/7409/155/104909134/9051/113/2212/10769/107/718/54331/2781/2785/7432/4210/11245/3360/2791/2788/6344/3363/2848/7433/644150/79924/3274/10268/2696/5575/10458/64174/3973/135/124056/10267	37
imiquimod	Negative	R-HSA-111996	Ca-dependent events	10/958	39/10867	0.00160875669102699	0.0232956326038324	0.0215307286468274	5577/113/107/5136/10645/815/814/5582/5575/816	10
imiquimod	Negative	R-HSA-114508	Effects of PIP2 hydrolysis	8/958	27/10867	0.00171960597601364	0.0245815469648104	0.0227192206547551	7222/57113/1608/5583/7225/5581/10125/10235	8
imiquimod	Negative	R-HSA-9022699	MECP2 regulates neuronal receptors and channels	6/958	17/10867	0.00244379852287042	0.0335055245581747	0.0309671074273807	4986/4988/7222/2904/4233/2903	6
imiquimod	Negative	R-HSA-622323	Presynaptic nicotinic acetylcholine receptors	5/958	12/10867	0.00246408342042181	0.0335055245581747	0.0309671074273807	1135/1138/1143/1141/1136	5
imiquimod	Negative	R-HSA-629594	Highly calcium permeable postsynaptic nicotinic acetylcholine receptors	5/958	12/10867	0.00246408342042181	0.0335055245581747	0.0309671074273807	1135/1138/1143/1141/1136	5
imiquimod	Negative	R-HSA-879518	Transport of organic anions	5/958	12/10867	0.00246408342042181	0.0335055245581747	0.0309671074273807	6579/28232/353189/11309/28231	5
imiquimod	Negative	R-HSA-112040	G-protein mediated events	12/958	56/10867	0.00301314724981497	0.0404778214884782	0.0374111751118434	2774/5577/2769/113/107/5136/10645/815/814/5582/5575/816	12
imiquimod	Negative	R-HSA-390522	Striated Muscle Contraction	9/958	36/10867	0.00328814696222316	0.0436462364628432	0.0403395473185022	7125/4621/4632/4703/88/58/4607/7431/7140	9
imiquimod	Negative	R-HSA-432040	Vasopressin regulates renal water homeostasis via Aquaporins	10/958	43/10867	0.00351406320182368	0.0460962408239224	0.0426039365273732	5577/358/113/107/54331/4645/2785/2791/2788/5575	10
Kainic acid	tool	R-HSA-216083	Integrin cell surface interactions	8/79	85/10867	1.66573899372712e-07	3.32487507938479e-05	2.91264224545189e-05	8515/6696/1311/1277/7057/999/1305/1278	8
Kainic acid	tool	R-HSA-1474244	Extracellular matrix organization	13/79	301/10867	2.23145978482201e-07	3.32487507938479e-05	2.91264224545189e-05	8515/6696/1311/1277/7057/999/7373/10319/5054/1513/1305/284217/1278	13
Kainic acid	tool	R-HSA-8874081	MET activates PTK2 signaling	4/79	30/10867	6.14101366379679e-05	0.00404164946310706	0.00354054774585147	1277/10319/284217/1278	4
Kainic acid	tool	R-HSA-3000171	Non-integrin membrane-ECM interactions	5/79	59/10867	6.58043660918503e-05	0.00404164946310706	0.00354054774585147	1277/7057/10319/284217/1278	5
Kainic acid	tool	R-HSA-1474228	Degradation of the extracellular matrix	7/79	140/10867	6.78129104548165e-05	0.00404164946310706	0.00354054774585147	6696/1277/999/7373/1513/1305/1278	7
Kainic acid	tool	R-HSA-1442490	Collagen degradation	5/79	64/10867	9.74187366267393e-05	0.00427238454854666	0.00374267526683	1277/7373/1513/1305/1278	5
Kainic acid	tool	R-HSA-75205	Dissolution of Fibrin Clot	3/79	13/10867	0.000100358026308143	0.00427238454854666	0.00374267526683	5054/5328/5055	3
Kainic acid	tool	R-HSA-75892	Platelet Adhesion to exposed collagen	3/79	15/10867	0.000157994425312485	0.00580738733508481	0.00508736156517497	8515/1277/1278	3
Kainic acid	tool	R-HSA-9031628	NGF-stimulated transcription	4/79	39/10867	0.000175390892670347	0.00580738733508481	0.00508736156517497	1958/7166/1961/2354	4
Kainic acid	tool	R-HSA-8875878	MET promotes cell motility	4/79	41/10867	0.000213581398734948	0.00597502892954228	0.00523421820744078	1277/10319/284217/1278	4
Kainic acid	tool	R-HSA-3000178	ECM proteoglycans	5/79	76/10867	0.000220554759144178	0.00597502892954228	0.00523421820744078	1311/1277/5054/284217/1278	5
Kainic acid	tool	R-HSA-8948216	Collagen chain trimerization	4/79	44/10867	0.000281613739110012	0.00699340785456531	0.00612633397362132	1277/7373/1305/1278	4
Kainic acid	tool	R-HSA-3000170	Syndecan interactions	3/79	27/10867	0.000953843103650323	0.0209883632992288	0.0183861324557003	1277/7057/1278	3
Kainic acid	tool	R-HSA-198725	Nuclear Events (kinase and transcription factor activation)	4/79	61/10867	0.000986030490567797	0.0209883632992288	0.0183861324557003	1958/7166/1961/2354	4
Kainic acid	tool	R-HSA-1650814	Collagen biosynthesis and modifying enzymes	4/79	67/10867	0.00140136521633065	0.0273824737850594	0.0239874726199036	1277/7373/1305/1278	4
Kainic acid	tool	R-HSA-187037	Signaling by NTRK1 (TRKA)	5/79	115/10867	0.00147019993476829	0.0273824737850594	0.0239874726199036	1958/7166/1961/4914/2354	5
Kainic acid	tool	R-HSA-381426	Regulation of Insulin-like Growth Factor (IGF) transport and uptake by Insulin-like Growth Factor Binding Proteins (IGFBPs)	5/79	125/10867	0.0021236854141977	0.0372269560841714	0.0326113921189492	6696/54757/3489/3698/3491	5
Kainic acid	tool	R-HSA-6806834	Signaling by MET	4/79	79/10867	0.00257235998305376	0.0425868486083344	0.0373067412746977	1277/10319/284217/1278	4
Kainic acid	tool	R-HSA-166520	Signaling by NTRKs	5/79	134/10867	0.00287392982107894	0.0450753203516591	0.0394866811982037	1958/7166/1961/4914/2354	5
Kainic acid	tool	R-HSA-1475029	Reversible hydration of carbon dioxide	2/79	12/10867	0.00328524363468703	0.0454408376626866	0.039806880043611	765/761	2
Kainic acid	tool	R-HSA-430116	GP1b-IX-V activation signalling	2/79	12/10867	0.00328524363468703	0.0454408376626866	0.039806880043611	1277/1278	2
Kainic acid	tool	R-HSA-425366	Transport of bile salts and organic acids, metal ions and amine compounds	4/79	85/10867	0.00335469271335271	0.0454408376626866	0.039806880043611	9356/54716/26266/6540	4
miconazole	Negative	R-HSA-9031628	NGF-stimulated transcription	7/155	39/10867	1.09971125480391e-06	0.00061363888018058	0.000578795397265214	3726/1959/2354/10221/2353/1961/1958	7
miconazole	Negative	R-HSA-373076	Class A/1 (Rhodopsin-like receptors)	17/155	335/10867	5.58029441652277e-06	0.00106800118361339	0.00100735821883926	7200/6372/4923/8862/4935/6347/83551/1236/10874/2150/2693/301/6753/5724/3360/6752/6354	17
miconazole	Negative	R-HSA-375276	Peptide ligand-binding receptors	13/155	201/10867	5.7419418473838e-06	0.00106800118361339	0.00100735821883926	7200/6372/4923/8862/6347/1236/10874/2150/2693/301/6753/6752/6354	13
miconazole	Negative	R-HSA-500792	GPCR ligand binding	20/155	467/10867	1.03076398432218e-05	0.00143791575812944	0.00135626840042392	7200/6372/4923/8643/8862/4935/6347/133/7475/83551/1236/10874/2150/2693/301/6753/5724/3360/6752/6354	20
miconazole	Negative	R-HSA-198725	Nuclear Events (kinase and transcription factor activation)	7/155	61/10867	2.39896354099642e-05	0.00239517982288629	0.00225917734661978	3726/1959/2354/10221/2353/1961/1958	7
miconazole	Negative	R-HSA-75205	Dissolution of Fibrin Clot	4/155	13/10867	2.57546217514655e-05	0.00239517982288629	0.00225917734661978	302/5328/5054/5055	4
miconazole	Negative	R-HSA-6785807	Interleukin-4 and Interleukin-13 signaling	8/155	108/10867	0.000150695617414192	0.0120125935024456	0.0113304975499393	9021/3726/2353/6347/2247/3976/7133/301	8
miconazole	Negative	R-HSA-187037	Signaling by NTRK1 (TRKA)	8/155	115/10867	0.000232813003232663	0.0162387069754783	0.0153166449495173	3726/1959/2354/4914/10221/2353/1961/1958	8
miconazole	Negative	R-HSA-449147	Signaling by Interleukins	17/155	462/10867	0.00031162789413694	0.0188987355688834	0.0178256324928159	9180/9021/4478/302/3726/85480/2353/9173/6347/2247/3976/5055/7133/23529/301/5724/1326	17
miconazole	Negative	R-HSA-6783589	Interleukin-6 family signaling	4/155	24/10867	0.000338687017363502	0.0188987355688834	0.0178256324928159	9180/9021/3976/23529	4
miconazole	Negative	R-HSA-166520	Signaling by NTRKs	8/155	134/10867	0.000653230670238404	0.0331366103630027	0.0312550559922681	3726/1959/2354/4914/10221/2353/1961/1958	8
minoxidil	Negative	R-HSA-419812	Calcitonin-like ligand receptors	2/19	10/10867	0.000129251034020949	0.00865981927940357	0.00653057856105847	133/79924	2
minoxidil	Negative	R-HSA-373080	Class B/2 (Secretin family receptors)	3/19	95/10867	0.000566622681443446	0.0189818598283554	0.014314678268045	133/79924/7432	3
minoxidil	Negative	R-HSA-500792	GPCR ligand binding	5/19	467/10867	0.00101076357370874	0.0225737198128285	0.0170233865045682	133/79924/10874/4887/7432	5
minoxidil	Negative	R-HSA-9660821	ADORA2B mediated anti-inflammatory cytokines production	3/19	134/10867	0.00153735878308238	0.0257507596166299	0.0194192688389354	133/79924/7432	3
minoxidil	Negative	R-HSA-418555	G alpha (s) signalling events	3/19	145/10867	0.00192767345414649	0.025830824285563	0.0194796475366383	133/79924/7432	3
minoxidil	Negative	R-HSA-9662851	Anti-inflammatory response favouring Leishmania parasite infection	3/19	169/10867	0.00298102055041544	0.0285326252682621	0.0215171408150288	133/79924/7432	3
minoxidil	Negative	R-HSA-9664433	Leishmania parasite growth and survival	3/19	169/10867	0.00298102055041544	0.0285326252682621	0.0215171408150288	133/79924/7432	3
mirtazapine	Positive	R-HSA-500792	GPCR ligand binding	48/353	467/10867	8.26863526861806e-13	7.06968315466844e-10	6.58009290850027e-10	886/2015/2922/846/8111/338557/4986/553/611/2917/1128/2150/2831/51083/2833/6753/256933/1392/7200/3061/301/4923/80326/10161/6344/146/4922/2852/155/6752/6869/4935/10874/6354/6751/84634/7433/6347/56670/718/3360/2791/7475/10268/4887/2925/887/3549	48
mirtazapine	Positive	R-HSA-373076	Class A/1 (Rhodopsin-like receptors)	37/353	335/10867	5.40644221212429e-11	2.31125404568313e-08	2.15119490124524e-08	886/2922/8111/338557/4986/553/611/1128/2150/2831/51083/2833/6753/256933/7200/3061/301/4923/10161/146/4922/2852/155/6752/6869/4935/10874/6354/6751/84634/6347/56670/718/3360/4887/2925/887	37
mirtazapine	Positive	R-HSA-375276	Peptide ligand-binding receptors	27/353	201/10867	3.2239444808852e-10	9.18824177052283e-08	8.55193693876917e-08	886/2922/4986/553/2150/2831/51083/2833/6753/256933/7200/3061/301/4923/4922/2852/6752/6869/10874/6354/6751/84634/6347/718/4887/2925/887	27
mirtazapine	Positive	R-HSA-416476	G alpha (q) signalling events	26/353	216/10867	7.48077036159116e-09	1.59901466479011e-06	1.48827957720077e-06	886/2922/846/8111/338557/553/1128/2150/4314/7200/3061/301/4923/10161/1839/146/4922/6869/4935/6004/10874/84634/2791/1608/2925/887	26
mirtazapine	Positive	R-HSA-6785807	Interleukin-4 and Interleukin-13 signaling	18/353	108/10867	1.01918728827332e-08	1.74281026294737e-06	1.62211703144132e-06	1052/9021/4314/948/3687/2208/301/3569/2353/3976/3606/3383/6347/3162/7431/3726/7076/2247	18
mirtazapine	Positive	R-HSA-112316	Neuronal System	34/353	410/10867	4.63795221023749e-07	6.60908189958843e-05	6.15138924726236e-05	27012/2741/64130/23416/1138/43/6854/84617/2558/113/26251/107/1136/814/1143/3780/170850/6539/10368/10381/2903/57369/3786/3785/3755/2791/2904/26280/10021/815/3747/2890/5582/1103	34
mirtazapine	Positive	R-HSA-1474244	Extracellular matrix organization	25/353	301/10867	1.58325532554395e-05	0.00193383329048583	0.00179991131746049	50509/6385/170690/3678/6696/9510/5155/4314/84570/5054/1520/3687/55214/63923/3676/1280/3683/3383/7373/960/7076/4052/999/2247/84171	25
mirtazapine	Positive	R-HSA-418594	G alpha (i) signalling events	25/353	318/10867	3.99073354908655e-05	0.00426509648058625	0.00396972968830188	846/4986/611/2917/9628/2831/51083/2833/6753/256933/113/301/2852/6752/107/814/6004/10874/6751/56670/718/2791/815/4887/5582	25
mirtazapine	Positive	R-HSA-1296072	Voltage gated Potassium channels	8/353	43/10867	6.13700940304591e-05	0.00583015893289361	0.00542640831427217	27012/23416/26251/170850/3786/3785/3755/3747	8
mirtazapine	Positive	R-HSA-112315	Transmission across Chemical Synapses	22/353	270/10867	6.84807931277131e-05	0.00585510781241947	0.00544962943205801	2741/64130/1138/43/6854/84617/2558/113/107/1136/814/1143/6539/10368/10381/2903/2791/2904/815/2890/5582/1103	22
mirtazapine	Positive	R-HSA-449147	Signaling by Interleukins	31/353	462/10867	0.000101319464650238	0.00787528566145032	0.00732990576799808	1052/7850/9173/302/9021/9180/4314/948/3687/2208/301/23529/3569/2353/3976/3055/3606/3383/1326/6347/11009/59307/132014/3162/7431/3726/4478/7076/5293/2247/5055	31
mirtazapine	Positive	R-HSA-6783783	Interleukin-10 signaling	8/353	47/10867	0.00011883400169142	0.00806286002173668	0.00750449021413718	7850/2208/3569/3976/3606/3383/6347/7076	8
mirtazapine	Positive	R-HSA-112314	Neurotransmitter receptors and postsynaptic signal transmission	18/353	205/10867	0.000122593193312955	0.00806286002173668	0.00750449021413718	2741/64130/1138/84617/2558/113/107/1136/814/1143/10368/10381/2903/2791/2904/815/2890/5582	18
mirtazapine	Positive	R-HSA-8957275	Post-translational protein phosphorylation	12/353	108/10867	0.000193209767473847	0.0117995965135814	0.0109824499406187	255738/10232/6696/8542/213/3569/11098/718/3491/7076/4052/147111	12
mirtazapine	Positive	R-HSA-9031628	NGF-stimulated transcription	7/353	39/10867	0.000225432214358174	0.0123629289683335	0.0115067704525209	2152/1958/10221/2353/1959/2354/3726	7
mirtazapine	Positive	R-HSA-3295583	TRP channels	6/353	28/10867	0.000231353056717351	0.0123629289683335	0.0115067704525209	79054/4308/56302/11035/80036/7224	6
mirtazapine	Positive	R-HSA-216083	Integrin cell surface interactions	10/353	85/10867	0.000412731552941267	0.0207579692802814	0.0193204367816469	50509/3678/6696/3687/3676/1280/3683/3383/960/999	10
mirtazapine	Positive	R-HSA-1296071	Potassium Channels	11/353	103/10867	0.000500574744464852	0.0237773003620805	0.0221306729131829	27012/23416/26251/3780/170850/3786/3785/3755/2791/10021/3747	11
mirtazapine	Positive	R-HSA-75205	Dissolution of Fibrin Clot	4/353	13/10867	0.000620089757210566	0.0279040390744755	0.0259716263961877	5328/302/5054/5055	4
mirtazapine	Positive	R-HSA-381426	Regulation of Insulin-like Growth Factor (IGF) transport and uptake by Insulin-like Growth Factor Binding Proteins (IGFBPs)	12/353	125/10867	0.000745451798573754	0.031868064389028	0.0296611347221978	255738/10232/6696/8542/213/3569/11098/718/3491/7076/4052/147111	12
mirtazapine	Positive	R-HSA-6783589	Interleukin-6 family signaling	5/353	24/10867	0.000897406787841267	0.0365372763621087	0.0340069940655638	9021/9180/23529/3569/3976	5
picrotoxin	tool	R-HSA-500792	GPCR ligand binding	21/125	467/10867	7.13417460137533e-08	2.86793818975288e-05	2.70347669104749e-05	6347/2922/133/10267/10692/1393/283869/2911/2831/1392/10874/5179/7349/5724/2587/59350/5368/4922/2151/1395/2015	21
picrotoxin	tool	R-HSA-9031628	NGF-stimulated transcription	6/125	39/10867	4.91026406414226e-06	0.000786075015776456	0.000740997658233894	23237/1961/1959/2353/1958/7425	6
picrotoxin	tool	R-HSA-198725	Nuclear Events (kinase and transcription factor activation)	7/125	61/10867	5.86623146101833e-06	0.000786075015776456	0.000740997658233894	23237/1961/1959/2353/1958/1848/7425	7
picrotoxin	tool	R-HSA-375276	Peptide ligand-binding receptors	11/125	201/10867	1.9430106697591e-05	0.00195272572310789	0.00184074695029809	6347/2922/283869/2831/10874/5179/2587/59350/5368/4922/2151	11
picrotoxin	tool	R-HSA-373080	Class B/2 (Secretin family receptors)	7/125	95/10867	0.000107579686556088	0.00823170230137359	0.0077596565291817	133/10267/1393/1392/7349/1395/2015	7
picrotoxin	tool	R-HSA-373076	Class A/1 (Rhodopsin-like receptors)	13/125	335/10867	0.00012286122837871	0.00823170230137359	0.0077596565291817	6347/2922/10692/283869/2831/10874/5179/5724/2587/59350/5368/4922/2151	13
picrotoxin	tool	R-HSA-166520	Signaling by NTRKs	8/125	134/10867	0.000152071097040706	0.00873322585862341	0.00823242029092544	23237/1961/1959/2353/1958/1848/7425/4908	8
picrotoxin	tool	R-HSA-187037	Signaling by NTRK1 (TRKA)	7/125	115/10867	0.000352941692326435	0.0177353200394034	0.0167182906891469	23237/1961/1959/2353/1958/1848/7425	7
picrotoxin	tool	R-HSA-2022090	Assembly of collagen fibrils and other multimeric structures	5/125	61/10867	0.000660654960112492	0.0295092548850246	0.0278170509521049	7092/4314/1308/1280/4318	5
picrotoxin	tool	R-HSA-1474228	Degradation of the extracellular matrix	7/125	140/10867	0.00114233588945522	0.0459219027560999	0.0432885179161979	7092/440387/9510/4314/1308/1280/4318	7
picrotoxin	tool	R-HSA-422085	Synthesis, secretion, and deacylation of Ghrelin	3/125	19/10867	0.00125834631086866	0.0459868379062909	0.0433497293696379	9314/7349/1395	3
pentylenetetrazole	tool	R-HSA-2500257	Resolution of Sister Chromatid Cohesion	29/467	126/10867	5.71765761007384e-14	2.7937587365511e-11	2.44464157600002e-11	84617/54821/332/64946/55839/5347/113130/80152/151648/983/83540/55143/54908/891/220134/151246/1058/11004/57405/2491/11243/79019/701/991/1062/147841/9212/10403/1063	29
pentylenetetrazole	tool	R-HSA-69620	Cell Cycle Checkpoints	45/467	294/10867	6.24303628279575e-14	2.7937587365511e-11	2.44464157600002e-11	890/580/54821/332/64946/8347/55839/4174/1026/2810/5347/80152/151648/983/83540/9156/55143/54908/4172/8363/891/220134/990/8342/8361/151246/11065/8318/1058/83990/116028/11004/57405/2491/11243/79019/701/991/55388/1062/147841/9212/672/10403/1063	45
pentylenetetrazole	tool	R-HSA-141424	Amplification of signal from the kinetochores	25/467	96/10867	1.5854780423308e-13	3.54750711971517e-11	3.10419911445821e-11	54821/332/64946/55839/5347/80152/151648/83540/55143/54908/220134/151246/1058/11004/57405/2491/11243/79019/701/991/1062/147841/9212/10403/1063	25
pentylenetetrazole	tool	R-HSA-141444	Amplification of signal from unattached kinetochores via a MAD2 inhibitory signal	25/467	96/10867	1.5854780423308e-13	3.54750711971517e-11	3.10419911445821e-11	54821/332/64946/55839/5347/80152/151648/83540/55143/54908/220134/151246/1058/11004/57405/2491/11243/79019/701/991/1062/147841/9212/10403/1063	25
pentylenetetrazole	tool	R-HSA-69618	Mitotic Spindle Checkpoint	26/467	113/10867	1.19101203675666e-12	2.13191154579442e-10	1.86550095862516e-10	54821/332/64946/55839/5347/80152/151648/83540/55143/54908/220134/151246/11065/1058/11004/57405/2491/11243/79019/701/991/1062/147841/9212/10403/1063	26
pentylenetetrazole	tool	R-HSA-9648025	EML4 and NUDC in mitotic spindle formation	26/467	117/10867	2.81471379746252e-12	4.19861474788159e-10	3.67394221984581e-10	84617/54821/332/64946/55839/5347/80152/151648/83540/55143/54908/220134/151246/1058/11004/57405/2491/11243/79019/701/991/1062/147841/9212/10403/1063	26
pentylenetetrazole	tool	R-HSA-68877	Mitotic Prometaphase	34/467	204/10867	7.4393295949397e-12	9.51171426781576e-10	8.32309957689494e-10	84617/54821/332/64946/4751/55839/5347/113130/80152/151648/983/83540/55143/54908/10733/891/220134/10051/10592/23397/151246/1058/11004/57405/2491/11243/79019/701/991/1062/147841/9212/10403/1063	34
pentylenetetrazole	tool	R-HSA-5663220	RHO GTPases Activate Formins	27/467	140/10867	3.61880039578921e-11	4.04853294278918e-09	3.54261512429891e-09	81624/84617/54821/332/64946/55839/5347/80152/151648/83540/55143/54908/220134/151246/1058/11004/57405/2491/11243/79019/701/991/1062/147841/9212/10403/1063	27
pentylenetetrazole	tool	R-HSA-195258	RHO GTPase Effectors	42/467	327/10867	1.53710854220643e-10	1.52856905030529e-08	1.3375540998849e-08	81624/84617/54821/333932/332/1080/9928/64946/8347/55839/2810/1536/5347/80152/151648/50508/83540/55143/9055/54908/8363/8334/23433/220134/8342/8335/8361/151246/1058/11004/57405/2491/11243/79019/701/128239/991/1062/147841/9212/10403/1063	42
pentylenetetrazole	tool	R-HSA-2467813	Separation of Sister Chromatids	30/467	191/10867	5.89994078062921e-10	5.28044699866315e-08	4.62058520082962e-08	84617/54821/332/64946/55839/5347/113130/80152/151648/83540/55143/54908/220134/9232/151246/11065/1058/9700/11004/57405/2491/11243/79019/701/991/1062/147841/9212/10403/1063	30
pentylenetetrazole	tool	R-HSA-68886	M Phase	47/467	418/10867	1.13107797395876e-09	9.20286169720994e-08	8.05284222607962e-08	84617/54821/333932/9493/332/64946/4751/8347/55839/26271/5347/113130/80152/151648/983/83540/55143/54908/10733/8363/891/8334/220134/10051/8342/10592/8335/8361/84930/23397/9232/151246/11065/1058/9700/11004/57405/2491/11243/79019/701/991/1062/147841/9212/10403/1063	47
pentylenetetrazole	tool	R-HSA-2555396	Mitotic Metaphase and Anaphase	33/467	237/10867	1.9778257336228e-09	1.47512835966033e-07	1.29079153141698e-07	84617/54821/332/64946/55839/26271/5347/113130/80152/151648/983/83540/55143/54908/891/220134/9232/151246/11065/1058/9700/11004/57405/2491/11243/79019/701/991/1062/147841/9212/10403/1063	33
pentylenetetrazole	tool	R-HSA-68882	Mitotic Anaphase	32/467	236/10867	6.8036031530502e-09	4.68401909383072e-07	4.09868886305211e-07	84617/54821/332/64946/55839/5347/113130/80152/151648/983/83540/55143/54908/891/220134/9232/151246/11065/1058/9700/11004/57405/2491/11243/79019/701/991/1062/147841/9212/10403/1063	32
pentylenetetrazole	tool	R-HSA-606279	Deposition of new CENPA-containing nucleosomes at the centromere	17/467	74/10867	1.03502342986185e-08	6.1756397981757e-07	5.40391180222608e-07	387103/64946/8347/55839/54069/80152/8363/8334/8342/8335/8361/1058/2491/79019/11339/55355/55320	17
pentylenetetrazole	tool	R-HSA-774815	Nucleosome assembly	17/467	74/10867	1.03502342986185e-08	6.1756397981757e-07	5.40391180222608e-07	387103/64946/8347/55839/54069/80152/8363/8334/8342/8335/8361/1058/2491/79019/11339/55355/55320	17
pentylenetetrazole	tool	R-HSA-73886	Chromosome Maintenance	20/467	141/10867	2.37294220448503e-06	0.000132736454563381	0.000116149276324793	890/387103/64946/8347/55839/54069/79075/80152/8363/8334/8342/8335/8361/1058/80119/2491/79019/11339/55355/55320	20
pentylenetetrazole	tool	R-HSA-453279	Mitotic G1 phase and G1/S transition	19/467	149/10867	2.02845018843924e-05	0.0010679193639136	0.000934468693621547	890/4174/1026/26271/51053/6241/7083/81620/983/4172/891/990/5426/7153/1031/1870/8318/4605/55388	19
pentylenetetrazole	tool	R-HSA-983189	Kinesins	11/467	59/10867	3.53770067191067e-05	0.00175902338964447	0.00153921011690148	84617/9585/9493/3833/3832/11004/29127/146909/56992/1062/24137	11
pentylenetetrazole	tool	R-HSA-9675136	Diseases of DNA Double-Strand Break Repair	7/467	24/10867	4.73474050605683e-05	0.00192617852405494	0.00168547700311306	580/9156/5890/83990/5888/116028/672	7
pentylenetetrazole	tool	R-HSA-9701193	Defective HDR through Homologous Recombination (HRR) due to PALB2 loss of function	7/467	24/10867	4.73474050605683e-05	0.00192617852405494	0.00168547700311306	580/9156/5890/83990/5888/116028/672	7
pentylenetetrazole	tool	R-HSA-9704331	Defective HDR through Homologous Recombination Repair (HRR) due to PALB2 loss of BRCA1 binding function	7/467	24/10867	4.73474050605683e-05	0.00192617852405494	0.00168547700311306	580/9156/5890/83990/5888/116028/672	7
pentylenetetrazole	tool	R-HSA-9704646	Defective HDR through Homologous Recombination Repair (HRR) due to PALB2 loss of BRCA2/RAD51/RAD51C binding function	7/467	24/10867	4.73474050605683e-05	0.00192617852405494	0.00168547700311306	580/9156/5890/83990/5888/116028/672	7
pentylenetetrazole	tool	R-HSA-2514853	Condensation of Prometaphase Chromosomes	5/467	11/10867	5.34498006010665e-05	0.00207989441469367	0.00181998405707979	983/891/10051/10592/23397	5
pentylenetetrazole	tool	R-HSA-5693568	Resolution of D-loop Structures through Holliday Junction Intermediates	8/467	33/10867	5.88180123405834e-05	0.00210568484179289	0.00184255162869028	580/9156/146956/5890/83990/5888/116028/672	8
pentylenetetrazole	tool	R-HSA-68962	Activation of the pre-replicative complex	8/467	33/10867	5.88180123405834e-05	0.00210568484179289	0.00184255162869028	4174/51053/81620/4172/990/5426/8318/55388	8
pentylenetetrazole	tool	R-HSA-2299718	Condensation of Prophase Chromosomes	12/467	74/10867	6.6691273192063e-05	0.00229571882718832	0.0020088383504006	333932/8347/5347/983/8363/891/8334/10051/8342/10592/8335/8361	12
pentylenetetrazole	tool	R-HSA-5693537	Resolution of D-Loop Structures	8/467	34/10867	7.40581918759023e-05	0.00245489191588639	0.00214812065324255	580/9156/146956/5890/83990/5888/116028/672	8
pentylenetetrazole	tool	R-HSA-5693554	Resolution of D-loop Structures through Synthesis-Dependent Strand Annealing (SDSA)	7/467	26/10867	8.3504648993855e-05	0.00266916645891072	0.00233561875381309	580/9156/5890/83990/5888/116028/672	7
pentylenetetrazole	tool	R-HSA-8963743	Digestion and absorption	7/467	27/10867	0.000108598371208926	0.00335157042179273	0.00293274730233907	1118/6476/27159/2981/3938/5406/6514	7
pentylenetetrazole	tool	R-HSA-69205	G1/S-Specific Transcription	7/467	28/10867	0.00013949261909153	0.0041615298028973	0.00364149152996836	26271/6241/7083/81620/983/990/8318	7
pentylenetetrazole	tool	R-HSA-6791312	TP53 Regulates Transcription of Cell Cycle Genes	9/467	48/10867	0.000173813061569319	0.00501815129369486	0.00439106681859333	890/144455/1026/2810/983/79733/891/1647/6790	9
pentylenetetrazole	tool	R-HSA-425407	SLC-mediated transmembrane transport	24/467	251/10867	0.00020305655274723	0.00567923795964908	0.00496954194881378	160728/60482/56606/6549/6540/6579/204962/9154/126969/6521/125206/5002/9152/9376/30061/26266/54716/53919/9356/6517/6514/51296/6527/92745	24
pentylenetetrazole	tool	R-HSA-8935690	Digestion	6/467	22/10867	0.000252683490822243	0.00685308255411841	0.00599669911233649	1118/6476/27159/2981/3938/5406	6
pentylenetetrazole	tool	R-HSA-1474228	Degradation of the extracellular matrix	16/467	140/10867	0.000328417276338657	0.00864510183303229	0.00756478184507618	4314/1513/9510/2335/1305/176/825/836/2/1281/256076/2201/4321/4322/4318/6696	16
pentylenetetrazole	tool	R-HSA-174143	APC/C-mediated degradation of cell cycle proteins	12/467	88/10867	0.000362074959999006	0.00900158581108641	0.00787671842804856	890/4751/26271/5347/983/891/9232/11065/701/991/6790/9212	12
pentylenetetrazole	tool	R-HSA-453276	Regulation of mitotic cell cycle	12/467	88/10867	0.000362074959999006	0.00900158581108641	0.00787671842804856	890/4751/26271/5347/983/891/9232/11065/701/991/6790/9212	12
pentylenetetrazole	tool	R-HSA-9614085	FOXO-mediated transcription	10/467	65/10867	0.000416839124363801	0.00995178438095013	0.00870817710017865	4852/1649/1026/2810/356/1647/3484/23460/10018/9314	10
pentylenetetrazole	tool	R-HSA-156711	Polo-like kinase mediated events	5/467	16/10867	0.000422533861984475	0.00995178438095013	0.00870817710017865	5347/891/2305/4605/1063	5
pentylenetetrazole	tool	R-HSA-69206	G1/S Transition	15/467	131/10867	0.000490216433468753	0.0112498386655009	0.00984402230771262	890/4174/1026/26271/51053/6241/7083/81620/983/4172/891/990/5426/8318/55388	15
pentylenetetrazole	tool	R-HSA-9675135	Diseases of DNA repair	7/467	34/10867	0.000506864565867813	0.0113410946612923	0.00992387465804349	580/9156/5890/83990/5888/116028/672	7
pentylenetetrazole	tool	R-HSA-5693567	HDR through Homologous Recombination (HRR) or Single Strand Annealing (SSA)	15/467	132/10867	0.000531785617945008	0.0116084909283117	0.0101578562195401	890/580/8347/8914/9156/146956/8363/8342/5426/8361/5890/83990/5888/116028/672	15
pentylenetetrazole	tool	R-HSA-69473	G2/M DNA damage checkpoint	12/467	95/10867	0.000734544515447303	0.0156527938410794	0.0136967699121001	580/8347/2810/983/9156/8363/891/8342/8361/83990/116028/672	12
pentylenetetrazole	tool	R-HSA-6804114	TP53 Regulates Transcription of Genes Involved in G2 Cell Cycle Arrest	5/467	18/10867	0.000771764995632137	0.016063480723041	0.0140561360281594	2810/983/891/1647/6790	5
pentylenetetrazole	tool	R-HSA-5693538	Homology Directed Repair	15/467	138/10867	0.000849849538967266	0.0172867122130842	0.01512650854047	890/580/8347/8914/9156/146956/8363/8342/5426/8361/5890/83990/5888/116028/672	15
pentylenetetrazole	tool	R-HSA-189085	Digestion of dietary carbohydrate	4/467	11/10867	0.000872925994314756	0.017361528109149	0.0151919751993024	1118/6476/27159/3938	4
pentylenetetrazole	tool	R-HSA-69481	G2/M Checkpoints	17/467	168/10867	0.000894389730928799	0.0174017132430712	0.0152271386684445	580/8347/4174/2810/983/9156/4172/8363/891/990/8342/8361/8318/83990/116028/55388/672	17
pentylenetetrazole	tool	R-HSA-425366	Transport of bile salts and organic acids, metal ions and amine compounds	11/467	85/10867	0.000987023238012536	0.0187875866467734	0.0164398288329308	60482/6540/204962/126969/5002/9152/9376/30061/26266/54716/9356	11
pentylenetetrazole	tool	R-HSA-2559582	Senescence-Associated Secretory Phenotype (SASP)	13/467	112/10867	0.00100760241234092	0.0187875866467734	0.0164398288329308	890/333932/1051/8347/3725/1026/8363/8334/8342/1031/8335/8361/11065	13
pentylenetetrazole	tool	R-HSA-5693616	Presynaptic phase of homologous DNA pairing and strand exchange	7/467	39/10867	0.00120379218619034	0.0219876327885786	0.0192399868211732	580/9156/5890/83990/5888/116028/672	7
pentylenetetrazole	tool	R-HSA-176974	Unwinding of DNA	4/467	12/10867	0.00126518907838193	0.0222028279441535	0.0194282904915615	9837/4174/4172/8318	4
pentylenetetrazole	tool	R-HSA-622323	Presynaptic nicotinic acetylcholine receptors	4/467	12/10867	0.00126518907838193	0.0222028279441535	0.0194282904915615	1143/1145/1134/1142	4
pentylenetetrazole	tool	R-HSA-9616222	Transcriptional regulation of granulopoiesis	11/467	90/10867	0.00158804618052632	0.0273327179148279	0.0239171327593437	333932/1051/8347/1026/8363/8334/8342/8335/8361/6886/6688	11
pentylenetetrazole	tool	R-HSA-189200	Cellular hexose transport	5/467	21/10867	0.00164746937739609	0.0278204734484811	0.0243439367782063	56606/125206/6517/6514/6527	5
pentylenetetrazole	tool	R-HSA-75205	Dissolution of Fibrin Clot	4/467	13/10867	0.00176589817951825	0.0292681272346079	0.0256106870479839	5345/5055/302/5329	4
pentylenetetrazole	tool	R-HSA-76005	Response to elevated platelet cytosolic Ca2+	14/467	134/10867	0.00183256041368746	0.0298207558227324	0.0260942573738464	5345/2335/7043/350/2243/3671/88/2/135228/5582/7123/22915/54863/2162	14
pentylenetetrazole	tool	R-HSA-5693579	Homologous DNA Pairing and Strand Exchange	7/467	42/10867	0.00188962463169531	0.0302002508101304	0.0264263294357389	580/9156/5890/83990/5888/116028/672	7
pentylenetetrazole	tool	R-HSA-5685942	HDR through Homologous Recombination (HRR)	9/467	67/10867	0.00215350105586392	0.0338137446490914	0.0295882693548063	580/9156/146956/5426/5890/83990/5888/116028/672	9
pentylenetetrazole	tool	R-HSA-6785807	Interleukin-4 and Interleukin-13 signaling	12/467	108/10867	0.00226711085961545	0.0349838658509626	0.0306121684129564	4314/332/6347/2335/1026/7133/356/5743/2162/4318/51561/240	12
pentylenetetrazole	tool	R-HSA-6804116	TP53 Regulates Transcription of Genes Involved in G1 Cell Cycle Arrest	4/467	14/10867	0.00238905358313716	0.0362407280831823	0.0317119690607323	890/144455/1026/79733	4
pentylenetetrazole	tool	R-HSA-5693607	Processing of DNA double-strand break ends	11/467	98/10867	0.00314644920357457	0.0447262145335937	0.0391370815795281	890/580/8347/8914/9156/8363/8342/8361/83990/116028/672	11
pentylenetetrazole	tool	R-HSA-181431	Acetylcholine binding and downstream events	4/467	15/10867	0.00314832571577252	0.0447262145335937	0.0391370815795281	1143/1145/1134/1142	4
pentylenetetrazole	tool	R-HSA-622327	Postsynaptic nicotinic acetylcholine receptors	4/467	15/10867	0.00314832571577252	0.0447262145335937	0.0391370815795281	1143/1145/1134/1142	4
pentylenetetrazole	tool	R-HSA-9648895	Response of EIF2AK1 (HRI) to heme deficiency	4/467	15/10867	0.00314832571577252	0.0447262145335937	0.0391370815795281	1051/1649/467/57761	4
pentylenetetrazole	tool	R-HSA-6811434	COPI-dependent Golgi-to-ER retrograde traffic	11/467	99/10867	0.00340675337875222	0.0476413167809881	0.0416879031873627	84617/9585/9493/3833/3832/11004/29127/146909/56992/1062/24137	11
pentylenetetrazole	tool	R-HSA-114608	Platelet degranulation	13/467	129/10867	0.0036111120036626	0.0497222345119696	0.0435087826838053	5345/2335/7043/350/2243/3671/88/2/135228/7123/22915/54863/2162	13
roflumilast	Negative	R-HSA-190861	Gap junction assembly	1/2	36/10867	0.0066148929755927	0.0209958226747441	0.00631453313526137	2702	1
roflumilast	Negative	R-HSA-190828	Gap junction trafficking	1/2	47/10867	0.00863173191663613	0.0209958226747441	0.00631453313526137	2702	1
roflumilast	Negative	R-HSA-157858	Gap junction trafficking and regulation	1/2	49/10867	0.00899820971774745	0.0209958226747441	0.00631453313526137	2702	1
rosiglitazone	Negative	R-HSA-112316	Neuronal System	108/882	410/10867	9.22817942383183e-30	1.03355609546916e-26	9.36417364691988e-27	22999/6804/10645/3754/60482/4137/80852/2558/3784/1138/2788/43/169522/56479/200959/2911/3778/116443/2892/127833/2570/784/8224/2791/10021/22941/5924/5582/50801/3739/27012/3773/5575/2562/781/8497/2915/815/84617/6857/9066/2741/3780/57030/22843/10381/1143/785/777/10060/774/64130/5577/9256/320/107/3785/6511/9495/88/3759/2556/3755/6616/2566/1741/57369/2561/3763/131096/6854/3761/27133/5923/2890/3775/2904…	108
rosiglitazone	Negative	R-HSA-112315	Transmission across Chemical Synapses	76/882	270/10867	5.04905687883051e-23	2.82747185214508e-20	2.56173201641716e-20	22999/6804/10645/60482/4137/80852/2558/1138/2788/43/200959/116443/2892/2570/784/8224/2791/5924/5582/3773/5575/2562/781/8497/815/84617/6857/2741/57030/22843/10381/1143/785/777/774/64130/5577/9256/320/107/6511/9495/88/3759/2556/6616/2566/1741/2561/3763/6854/3761/5923/2890/2904/816/5864/59283/10369/5330/1136/1740/140679/3760/1141/10382/5579/6812/55799/6538/814/2774/10368/2903/6532/2897	76
rosiglitazone	Negative	R-HSA-112314	Neurotransmitter receptors and postsynaptic signal transmission	53/882	205/10867	1.14125011509739e-14	4.26066709636359e-12	3.86022845948731e-12	10645/4137/80852/2558/1138/2788/200959/116443/2892/2570/2791/5924/5582/3773/5575/2562/815/84617/2741/22843/10381/1143/64130/5577/320/107/9495/88/3759/2556/2566/1741/2561/3763/3761/5923/2890/2904/816/59283/10369/5330/1136/1740/3760/1141/10382/5579/814/2774/10368/2903/2897	53
rosiglitazone	Negative	R-HSA-500792	GPCR ligand binding	87/882	467/10867	7.23905472741422e-14	2.02693532367598e-11	1.83643388348087e-11	1128/3361/183/8643/1910/624/2925/2788/2912/2015/2150/2911/7471/10267/1392/60675/3062/135/8111/4988/5029/6751/6869/4886/58191/54361/2791/6865/114131/5179/8862/128674/3355/2861/2922/50846/9890/80326/6752/2915/3360/4986/727/2696/6344/2916/3274/51083/3061/6347/2917/6754/7201/553/1131/2587/301/4922/6354/10268/2831/846/84634/7852/8323/5746/56670/7434/11255/1393/7855/7200/5995/1908/83551/10161/1129/8083…	87
rosiglitazone	Negative	R-HSA-397014	Muscle contraction	50/882	197/10867	1.43368477503419e-13	3.21145389607657e-11	2.90962552238517e-11	30819/4621/6543/3784/25937/489/7431/4842/6335/7414/492/50801/6323/815/30820/6326/2982/53822/6262/10060/493/30818/491/10627/59/6329/88/10699/3759/301/493829/6334/302/3761/800/3775/4634/816/7169/55800/59283/6330/80228/6263/10345/6328/478/80333/3767/3672	50
rosiglitazone	Negative	R-HSA-5576891	Cardiac conduction	36/882	129/10867	2.06594122148119e-11	3.85642361343155e-09	3.49397778510151e-09	30819/6543/3784/25937/489/4842/6335/492/50801/6323/815/30820/6326/53822/6262/10060/493/30818/491/6329/10699/3759/6334/3761/3775/816/55800/59283/6330/80228/6263/10345/6328/478/80333/3767	36
rosiglitazone	Negative	R-HSA-1296071	Potassium Channels	30/882	103/10867	3.12848358288306e-10	4.69178294008833e-08	4.25082589684694e-08	3754/3784/2788/169522/56479/3778/2791/10021/50801/3739/27012/3773/3780/10060/3785/3759/3755/3763/131096/3761/27133/3775/26251/6833/23416/3749/3760/3767/170850/3786	30
rosiglitazone	Negative	R-HSA-1474244	Extracellular matrix organization	58/882	301/10867	3.35127352863452e-10	4.69178294008833e-08	4.25082589684694e-08	1290/1303/3678/1282/4053/3910/55214/170690/7087/7076/6385/5054/170692/59277/4239/7057/91522/4314/6696/1295/1296/9510/1277/3687/1504/3383/3676/84171/4323/54829/2243/9508/4015/50509/63923/84570/2247/4326/3679/3914/3791/1310/4052/3915/4321/1311/5654/4016/3381/3909/1285/1281/3675/1404/7040/3672/960/5155	58
rosiglitazone	Negative	R-HSA-375276	Peptide ligand-binding receptors	42/882	201/10867	8.34959452517932e-09	9.35421547736221e-07	8.47505988738456e-07	183/1910/624/2925/2150/60675/3062/4988/6751/6869/4886/58191/6865/5179/8862/128674/2861/2922/6752/4986/727/51083/3061/6347/6754/7201/553/2587/301/4922/6354/2831/84634/7852/7200/1908/6753/887/718/4923/6866/886	42
rosiglitazone	Negative	R-HSA-416476	G alpha (q) signalling events	44/882	216/10867	8.35197810478769e-09	9.35421547736221e-07	8.47505988738456e-07	1128/183/1910/624/2925/2788/1839/2150/2911/9630/60675/3062/6004/8111/5029/5583/6869/2791/6865/128674/2922/1608/2915/4314/3061/5581/7201/553/1131/301/7222/4922/846/84634/10235/7200/5330/1908/10161/887/4923/26575/6866/886	44
rosiglitazone	Negative	R-HSA-373076	Class A/1 (Rhodopsin-like receptors)	58/882	335/10867	2.13591120165601e-08	2.17474595077703e-06	1.97035253435062e-06	1128/3361/183/1910/624/2925/2150/60675/3062/135/8111/4988/5029/6751/6869/4886/58191/6865/5179/8862/128674/3355/2861/2922/9890/6752/3360/4986/727/3274/51083/3061/6347/6754/7201/553/1131/2587/301/4922/6354/2831/84634/7852/56670/11255/7200/5995/1908/83551/10161/1129/6753/887/718/4923/6866/886	58
rosiglitazone	Negative	R-HSA-445095	Interaction between L1 and Ankyrins	14/882	31/10867	3.48170971471696e-08	3.13649581489688e-06	2.84171237364718e-06	6335/6323/288/3897/6712/6326/3785/6329/6334/55800/6330/57731/6328/3786	14
rosiglitazone	Negative	R-HSA-216083	Integrin cell surface interactions	24/882	85/10867	3.64057549943388e-08	3.13649581489688e-06	2.84171237364718e-06	1290/3678/1282/7087/7057/91522/6696/1295/1296/1277/3687/3383/3676/2243/50509/3679/3791/1311/3381/1285/1281/3675/3672/960	24
rosiglitazone	Negative	R-HSA-212676	Dopamine Neurotransmitter Release Cycle	12/882	23/10867	4.43499552913497e-08	3.54799642330798e-06	3.2145381128467e-06	22999/6804/8224/8497/6857/64130/9256/320/6616/6854/5864/6812	12
rosiglitazone	Negative	R-HSA-373760	L1CAM interactions	28/882	119/10867	1.98311173429172e-07	1.48072342827115e-05	1.34155769253138e-05	3678/6335/6323/84617/288/6900/3897/10381/6456/6712/6326/3785/6329/1741/6334/4478/55800/6330/3915/57731/6328/10752/10382/57698/1759/3672/3786/8829	28
rosiglitazone	Negative	R-HSA-442755	Activation of NMDA receptors and postsynaptic events	24/882	93/10867	2.36430165489775e-07	1.65501115842842e-05	1.49946499692199e-05	10645/4137/116443/2892/5924/5575/815/84617/22843/10381/64130/5577/320/107/88/1741/5923/2890/2904/816/1740/10382/814/2903	24
rosiglitazone	Negative	R-HSA-112310	Neurotransmitter release cycle	17/882	51/10867	2.59673386055073e-07	1.71078936695107e-05	1.55000089261357e-05	22999/6804/60482/8224/8497/6857/57030/64130/9256/320/6511/6616/6854/5864/140679/6812/6538	17
rosiglitazone	Negative	R-HSA-181429	Serotonin Neurotransmitter Release Cycle	10/882	18/10867	2.8271638776462e-07	1.75912419053542e-05	1.59379296962043e-05	22999/6804/8224/8497/6857/9256/6616/6854/5864/6812	10
rosiglitazone	Negative	R-HSA-1296072	Voltage gated Potassium channels	15/882	43/10867	6.75780553925134e-07	3.98354852840079e-05	3.60915486971651e-05	3754/3784/169522/56479/3739/27012/3785/3755/131096/27133/26251/23416/3749/170850/3786	15
rosiglitazone	Negative	R-HSA-264642	Acetylcholine Neurotransmitter Release Cycle	9/882	17/10867	1.96511507267218e-06	0.000110046444069642	9.97037331608409e-05	22999/6804/60482/8497/6857/9256/6616/5864/6812	9
rosiglitazone	Negative	R-HSA-6785807	Interleukin-4 and Interleukin-13 signaling	24/882	108/10867	4.30677415221953e-06	0.000228440910942748	0.000206970900515798	3976/7431/6774/6095/7076/4988/948/3566/3726/4314/3687/3162/3383/3934/6347/301/2247/5292/7133/1052/2353/4609/9021/7040	24
rosiglitazone	Negative	R-HSA-6794361	Neurexins and neuroligins	16/882	55/10867	4.48723217923254e-06	0.000228440910942748	0.000206970900515798	6804/2911/127833/22941/2915/6857/9066/64130/320/1741/2904/9369/50944/1740/6812/2903	16
rosiglitazone	Negative	R-HSA-5578775	Ion homeostasis	16/882	56/10867	5.81480284910423e-06	0.000283155616999858	0.000256543246981075	6543/489/4842/492/815/53822/6262/10060/493/491/816/80228/6263/10345/478/3767	16
rosiglitazone	Negative	R-HSA-210500	Glutamate Neurotransmitter Release Cycle	10/882	24/10867	8.06450999720197e-06	0.000376343799869425	0.00034097314198696	22999/6804/8497/6857/57030/9256/6511/6616/5864/6812	10
rosiglitazone	Negative	R-HSA-418594	G alpha (i) signalling events	49/882	318/10867	8.58456461652094e-06	0.000384588494820138	0.000348442959592682	10645/3361/183/624/2788/2912/5136/9630/6004/4988/6751/4886/58191/2791/5582/5179/8862/5575/3355/2861/6752/815/4986/727/2916/51083/2917/5577/6754/5141/107/2587/301/2831/846/7852/56670/816/5330/5995/1129/80835/6753/2913/718/9628/26575/814/2774	49
rosiglitazone	Negative	R-HSA-3000171	Non-integrin membrane-ECM interactions	16/882	59/10867	1.2148975274523e-05	0.00050077999268624	0.000453714203899939	1290/1282/3910/6385/59277/7057/1277/50509/2247/3914/3915/3909/1285/1281/7040/5155	16
rosiglitazone	Negative	R-HSA-112308	Presynaptic depolarization and calcium channel opening	7/882	12/10867	1.24834429874976e-05	0.00050077999268624	0.000453714203899939	784/781/785/777/774/10369/55799	7
rosiglitazone	Negative	R-HSA-9609736	Assembly and cell surface presentation of NMDA receptors	13/882	41/10867	1.2519499817156e-05	0.00050077999268624	0.000453714203899939	116443/815/84617/10381/64130/320/88/1741/2904/816/1740/10382/2903	13
rosiglitazone	Negative	R-HSA-6794362	Protein-protein interactions at synapses	20/882	86/10867	1.30921679454276e-05	0.000505628555133757	0.000458107074388104	6804/2911/2892/127833/22941/8497/2915/6857/9066/64130/320/1741/2890/2904/9369/50944/1740/6812/2903/5789	20
rosiglitazone	Negative	R-HSA-425393	Transport of inorganic cations/anions and amino acids/oligopeptides	23/882	108/10867	1.43214102201799e-05	0.000534665981553385	0.000484415419377315	8671/6574/206358/6543/57282/57468/54716/25769/5172/246213/6549/9498/10568/57030/23657/389015/6511/6569/6564/51296/115111/140679/6553	23
rosiglitazone	Negative	R-HSA-977443	GABA receptor activation	16/882	60/10867	1.53359670652786e-05	0.000544628499997699	0.000493441610900171	2558/2788/200959/2570/2791/3773/2562/107/3759/2556/2566/2561/3763/3761/3760/2774	16
rosiglitazone	Negative	R-HSA-438064	Post NMDA receptor activation events	19/882	80/10867	1.55608142856485e-05	0.000544628499997699	0.000493441610900171	10645/4137/5924/5575/815/84617/10381/5577/107/88/1741/5923/2890/2904/816/1740/10382/814/2903	19
rosiglitazone	Negative	R-HSA-399719	Trafficking of AMPA receptors	11/882	31/10867	1.75996257104065e-05	0.00057341934906075	0.000519526553096394	80852/2892/5582/815/9495/2890/816/59283/10369/5579/10368	11
rosiglitazone	Negative	R-HSA-399721	Glutamate binding, activation of AMPA receptors and synaptic plasticity	11/882	31/10867	1.75996257104065e-05	0.00057341934906075	0.000519526553096394	80852/2892/5582/815/9495/2890/816/59283/10369/5579/10368	11
rosiglitazone	Negative	R-HSA-1474228	Degradation of the extracellular matrix	27/882	140/10867	1.83492214941494e-05	0.00057341934906075	0.000519526553096394	1290/1303/1282/170690/7076/170692/91522/4314/6696/1295/1296/9510/1277/1504/4323/50509/84570/4326/3914/1310/3915/4321/5654/3909/1285/1281/960	27
rosiglitazone	Negative	R-HSA-373080	Class B/2 (Secretin family receptors)	21/882	95/10867	1.84313362198098e-05	0.00057341934906075	0.000519526553096394	8643/2788/2015/7471/10267/1392/54361/2791/114131/50846/80326/2696/6344/10268/8323/5746/7434/1393/7855/7349/7480	21
rosiglitazone	Negative	R-HSA-1474290	Collagen formation	20/882	90/10867	2.67223108698485e-05	0.000775618104395625	0.000702721666012578	1290/1303/1282/55214/91522/4314/1295/1296/1277/84171/9508/4015/50509/84570/3914/1310/4016/3909/1285/1281	20
rosiglitazone	Negative	R-HSA-3000178	ECM proteoglycans	18/882	76/10867	2.69829708814653e-05	0.000775618104395625	0.000702721666012578	1290/1282/3910/5054/1277/3687/54829/50509/63923/3679/3915/1311/3381/3909/1285/1281/1404/7040	18
rosiglitazone	Negative	R-HSA-438066	Unblocking of NMDA receptors, glutamate binding and activation	9/882	22/10867	2.7700646585558e-05	0.000775618104395625	0.000702721666012578	2892/815/88/1741/2890/2904/816/1740/2903	9
rosiglitazone	Negative	R-HSA-9617324	Negative regulation of NMDA receptor-mediated neuronal transmission	9/882	22/10867	2.7700646585558e-05	0.000775618104395625	0.000702721666012578	815/22843/88/1741/2904/816/1740/814/2903	9
rosiglitazone	Negative	R-HSA-9031628	NGF-stimulated transcription	12/882	39/10867	3.78945204221711e-05	0.00101902131897094	0.00092324863861653	7425/1958/8941/3726/2354/23237/2152/1959/8061/10221/1961/2353	12
rosiglitazone	Negative	R-HSA-181430	Norepinephrine Neurotransmitter Release Cycle	8/882	18/10867	3.82132994614103e-05	0.00101902131897094	0.00092324863861653	22999/6804/8497/6857/9256/6616/5864/6812	8
rosiglitazone	Negative	R-HSA-422356	Regulation of insulin secretion	18/882	78/10867	3.92076120303559e-05	0.00102122152265113	0.000925242056236552	6804/2788/9630/948/784/2791/5575/8826/777/5577/1131/9495/6616/26251/6833/5330/6812/3767	18
rosiglitazone	Negative	R-HSA-168799	Neurotoxicity of clostridium toxins	6/882	10/10867	4.44025298387006e-05	0.00113024621407601	0.00102402006613654	6804/127833/6857/22987/112755/6616	6
rosiglitazone	Negative	R-HSA-5576892	Phase 0 - rapid depolarisation	11/882	34/10867	4.74143694389223e-05	0.00118009097270207	0.00106918016699699	6335/6323/815/6326/6329/6334/816/55800/59283/6330/6328	11
rosiglitazone	Negative	R-HSA-425407	SLC-mediated transmembrane transport	39/882	251/10867	5.84346131053375e-05	0.00142275579734735	0.00128903814722072	8671/6574/60482/206358/9194/6543/28232/213/353189/57282/57468/54716/25769/64078/5172/1356/246213/6549/9498/10568/57030/30061/23657/389015/6511/6569/6534/6564/51296/115111/140679/7781/9356/861/28231/6538/6553/6527/23516	39
rosiglitazone	Negative	R-HSA-888590	GABA synthesis, release, reuptake and degradation	8/882	19/10867	6.13268641734131e-05	0.00146140612498346	0.00132405592526697	22999/6804/6857/6616/5864/140679/6812/6538	8
rosiglitazone	Negative	R-HSA-2022090	Assembly of collagen fibrils and other multimeric structures	15/882	61/10867	7.86717893941687e-05	0.00180061754092646	0.00163138656903488	1290/1303/1282/4314/1295/1296/1277/84171/4015/50509/3914/4016/3909/1285/1281	15
rosiglitazone	Negative	R-HSA-8874081	MET activates PTK2 signaling	10/882	30/10867	7.87770174155326e-05	0.00180061754092646	0.00163138656903488	1290/3910/4233/1277/50509/3914/3915/3909/1281/3675	10
rosiglitazone	Negative	R-HSA-8948216	Collagen chain trimerization	12/882	44/10867	0.000139908731200976	0.00307073615790217	0.00278213313554295	1290/1303/1282/91522/1295/1296/1277/50509/84570/1310/1285/1281	12
rosiglitazone	Negative	R-HSA-1442490	Collagen degradation	15/882	64/10867	0.00014134770717686	0.00307073615790217	0.00278213313554295	1290/1303/1282/91522/4314/1295/1296/1277/4323/50509/84570/1310/4321/1285/1281	15
rosiglitazone	Negative	R-HSA-442982	Ras activation upon Ca2+ influx through NMDA receptor	8/882	21/10867	0.000142569893045458	0.00307073615790217	0.00278213313554295	5924/815/88/1741/5923/2904/816/1740	8
rosiglitazone	Negative	R-HSA-75205	Dissolution of Fibrin Clot	6/882	13/10867	0.000293156759820958	0.00619501077357496	0.00561277291891566	5327/5054/5329/5055/5328/302	6
rosiglitazone	Negative	R-HSA-1296065	Inwardly rectifying K+ channels	10/882	35/10867	0.000331350943451265	0.00687246401232253	0.00622655574048771	2788/2791/3773/10060/3759/3763/3761/6833/3760/3767	10
rosiglitazone	Negative	R-HSA-8986944	Transcriptional Regulation by MECP2	14/882	62/10867	0.000354095378480493	0.00721066952542095	0.00653297502115206	1392/4988/4208/815/4986/4233/7222/54715/2904/816/627/814/5468/2903	14
rosiglitazone	Negative	R-HSA-9620244	Long-term potentiation	8/882	24/10867	0.000413704514731794	0.00827409029463589	0.00749645022935056	815/88/1741/2890/2904/816/1740/2903	8
rosiglitazone	Negative	R-HSA-3000157	Laminin interactions	9/882	30/10867	0.000440408716487401	0.00865364495554191	0.0078403324597203	1282/3910/3679/3914/3915/3909/1285/3675/3672	9
rosiglitazone	Negative	R-HSA-983712	Ion channel transport	29/882	186/10867	0.000473579872872517	0.00907272261903897	0.00822002312476839	148229/79054/1188/133308/489/10110/55283/63982/492/51761/51393/57101/8992/815/196527/53822/6262/493/491/245972/7222/80036/11035/816/55503/6263/10345/478/7224	29
rosiglitazone	Negative	R-HSA-5682910	LGI-ADAM interactions	6/882	14/10867	0.00047793806653866	0.00907272261903897	0.00822002312476839	6804/9211/112755/59283/10369/10368	6
rosiglitazone	Negative	R-HSA-5083635	Defective B3GALTL causes Peters-plus syndrome (PpS)	10/882	37/10867	0.000541719243701314	0.0101120925490912	0.00916170791101871	170690/11173/170692/7057/11093/9510/92949/9508/57188/7058	10
rosiglitazone	Negative	R-HSA-186797	Signaling by PDGF	13/882	58/10867	0.000615206970375999	0.0111503313403626	0.010102367868524	1290/1282/5327/6774/7057/6696/7060/50509/80310/1285/1281/7058/5155	13
rosiglitazone	Negative	R-HSA-418346	Platelet homeostasis	17/882	88/10867	0.00061725048491293	0.0111503313403626	0.010102367868524	6543/489/2788/5136/3778/4842/2791/22953/492/2982/493/2268/491/50940/7222/80228/5138	17
rosiglitazone	Negative	R-HSA-5173214	O-glycosylation of TSR domain-containing proteins	10/882	38/10867	0.000682495988570792	0.0121332620190363	0.0109929178443148	170690/11173/170692/7057/11093/9510/92949/9508/57188/7058	10
rosiglitazone	Negative	R-HSA-1650814	Collagen biosynthesis and modifying enzymes	14/882	67/10867	0.000814635868187766	0.0142561276932859	0.0129162660679771	1290/1303/1282/55214/91522/1295/1296/1277/9508/50509/84570/1310/1285/1281	14
rosiglitazone	Negative	R-HSA-3000170	Syndecan interactions	8/882	27/10867	0.00100336162509481	0.0170544524668603	0.0154515903929073	1290/6385/7057/1277/50509/2247/1281/7040	8
rosiglitazone	Negative	R-HSA-163685	Integration of energy metabolism	19/882	108/10867	0.00101341311085231	0.0170544524668603	0.0154515903929073	6804/2788/9630/948/784/2791/5575/8826/777/5577/107/1131/9495/6616/26251/6833/5330/6812/3767	19
rosiglitazone	Negative	R-HSA-198725	Nuclear Events (kinase and transcription factor activation)	13/882	61/10867	0.00102022171007111	0.0170544524668603	0.0154515903929073	7425/1958/4208/8941/3726/2354/23237/2152/1959/8061/10221/1961/2353	13
rosiglitazone	Negative	R-HSA-445355	Smooth Muscle Contraction	10/882	40/10867	0.00105484672920136	0.0173739461280224	0.0157410564543361	7414/2982/10627/59/301/493829/302/800/7169/3672	10
rosiglitazone	Negative	R-HSA-8875878	MET promotes cell motility	10/882	41/10867	0.00129537608565194	0.0206035221859549	0.0186671009278764	1290/3910/4233/1277/50509/3914/3915/3909/1281/3675	10
rosiglitazone	Negative	R-HSA-1855204	Synthesis of IP3 and IP4 in the cytosol	8/882	28/10867	0.00130611613857392	0.0206035221859549	0.0186671009278764	27124/113026/3707/9651/5333/3706/80271/5330	8
rosiglitazone	Negative	R-HSA-3295583	TRP channels	8/882	28/10867	0.00130611613857392	0.0206035221859549	0.0186671009278764	79054/55283/51393/7222/80036/11035/55503/7224	8
rosiglitazone	Negative	R-HSA-112040	G-protein mediated events	12/882	56/10867	0.00149910379467395	0.0233193923615948	0.0211277201471592	10645/5136/9630/5582/5575/815/5577/107/816/5330/814/2774	12
rosiglitazone	Negative	R-HSA-419037	NCAM1 interactions	10/882	42/10867	0.00157873154293785	0.0241213203412284	0.0218542789557746	1290/1282/2674/784/779/6900/785/50509/1285/1281	10
rosiglitazone	Negative	R-HSA-9022699	MECP2 regulates neuronal receptors and channels	6/882	17/10867	0.00159373009397402	0.0241213203412284	0.0218542789557746	4988/4986/4233/7222/2904/2903	6
rosiglitazone	Negative	R-HSA-442742	CREB1 phosphorylation through NMDA receptor-mediated activation of RAS signaling	8/882	29/10867	0.00167723877926271	0.0250467657703232	0.0226927464310071	5924/815/88/1741/5923/2904/816/1740	8
rosiglitazone	Negative	R-HSA-1489509	DAG and IP3 signaling	10/882	43/10867	0.00191031513419657	0.0281520125039494	0.0255061466671121	10645/5136/5582/5575/815/5577/5581/107/816/814	10
rosiglitazone	Negative	R-HSA-418360	Platelet calcium homeostasis	8/882	30/10867	0.00212699516572646	0.0309381115014758	0.0280303942550965	6543/489/22953/492/493/491/7222/80228	8
rosiglitazone	Negative	R-HSA-112043	PLC beta mediated events	11/882	51/10867	0.00220640829559657	0.0315896368291043	0.0286206859993012	10645/5136/9630/5582/5575/815/5577/107/816/5330/814	11
rosiglitazone	Negative	R-HSA-2243919	Crosslinking of collagen fibrils	6/882	18/10867	0.00222819759776718	0.0315896368291043	0.0286206859993012	1282/1277/84171/4015/4016/1285	6
rosiglitazone	Negative	R-HSA-111933	Calmodulin induced events	9/882	37/10867	0.00228812491029522	0.0316382703645759	0.0286647487137699	10645/5136/5582/5575/815/5577/107/816/814	9
rosiglitazone	Negative	R-HSA-111997	CaM pathway	9/882	37/10867	0.00228812491029522	0.0316382703645759	0.0286647487137699	10645/5136/5582/5575/815/5577/107/816/814	9
rosiglitazone	Negative	R-HSA-8957275	Post-translational protein phosphorylation	18/882	108/10867	0.00254400534761565	0.034495002308792	0.0312529908136047	7425/7857/8542/213/11098/7076/5179/1356/10232/6696/10272/2243/4241/255738/4052/3915/3491/718	18
rosiglitazone	Negative	R-HSA-166520	Signaling by NTRKs	21/882	134/10867	0.00255632606395512	0.034495002308792	0.0312529908136047	4908/7425/1958/6774/135/4208/8941/6014/3726/2354/6456/23237/2152/1959/8061/10221/1961/2904/627/2353/1759	21
rosiglitazone	Negative	R-HSA-5339562	Uptake and actions of bacterial toxins	8/882	31/10867	0.0026663217335242	0.0355509564469893	0.0322097011418211	6804/1839/127833/6857/22987/112755/6616/928	8
rosiglitazone	Negative	R-HSA-111885	Opioid Signalling	16/882	92/10867	0.00277623723145545	0.0365810082262365	0.0331429435433195	10645/2788/5136/9630/4988/2791/5582/5575/815/5577/5141/107/816/5330/814/2774	16
rosiglitazone	Negative	R-HSA-163125	Post-translational modification: synthesis of GPI-anchored proteins	16/882	93/10867	0.00310727366980325	0.0404668198858098	0.036663547340151	130576/7070/349633/10232/257194/5329/503542/4978/349667/146760/53942/4241/5067/84628/251/284348	16
rosiglitazone	Negative	R-HSA-111996	Ca-dependent events	9/882	39/10867	0.00336671819572493	0.0433416595311715	0.03926819528952	10645/5136/5582/5575/815/5577/107/816/814	9
rosiglitazone	Negative	R-HSA-418359	Reduction of cytosolic Ca++ levels	5/882	14/10867	0.00374790935245213	0.0477006644857544	0.0432175193273188	6543/489/492/493/491	5
Snc80	tool	R-HSA-112316	Neuronal System	137/1008	410/10867	4.62091141213782e-44	5.10148619900015e-41	4.52849318389506e-41	60482/23236/1742/116443/22941/1135/5864/10381/22999/59283/2571/3760/1103/8001/6804/22843/6857/5577/10242/6532/54331/10815/6854/348980/5582/2897/5789/26280/785/784/2562/9495/55879/1141/3763/8541/57657/1138/2904/1741/6833/3786/6582/140679/814/3780/10368/56479/10021/9229/2554/5330/55799/1136/2742/127833/774/9066/10645/3755/4137/50801/5924/2903/3775/6616/777/815/3776/27012/10060/3759/3778/23416/6511/…	137
Snc80	tool	R-HSA-112315	Transmission across Chemical Synapses	93/1008	270/10867	4.48986131498143e-31	2.47840344586975e-28	2.2000320443409e-28	60482/23236/1742/116443/1135/5864/10381/22999/59283/2571/3760/1103/8001/6804/22843/6857/5577/6532/54331/10815/6854/5582/2897/785/784/2562/9495/55879/1141/3763/8541/1138/2904/1741/6582/140679/814/10368/2554/5330/55799/1136/2742/774/10645/4137/5924/2903/6616/777/815/3759/6511/2890/8499/5579/2788/773/6853/2566/4747/2892/2906/2561/2558/2774/2572/5923/5575/57030/8497/84617/1143/1740/80852/2791/88/6812…	93
Snc80	tool	R-HSA-500792	GPCR ligand binding	106/1008	467/10867	5.54951641305808e-19	2.04222204000537e-16	1.81284202826564e-16	5733/51384/11255/8111/1240/2693/7484/7433/624/7471/1906/7855/2913/128674/3355/1128/7349/2150/1392/54331/1129/4887/4829/56670/3361/301/10874/727/57121/2831/3356/611/7200/2015/3350/846/1604/2922/10268/3351/8862/2587/4886/84634/7479/135/104909134/7473/553/2861/2912/4988/2917/6863/64106/3062/59350/2788/3363/4922/5021/10161/2925/6354/7432/4986/134/886/1812/4923/2911/7201/152/147/6753/2791/6869/4889/68…	106
Snc80	tool	R-HSA-112314	Neurotransmitter receptors and postsynaptic signal transmission	62/1008	205/10867	8.87138016089221e-18	2.44850092440625e-15	2.17348813941859e-15	23236/1742/116443/1135/10381/59283/3760/8001/22843/5577/54331/5582/2897/2562/9495/55879/1141/3763/1138/2904/1741/814/10368/2554/5330/1136/2742/10645/4137/5924/2903/815/3759/2890/5579/2788/2566/4747/2892/2906/2561/2558/2774/5923/5575/84617/1143/1740/80852/2791/88/10369/816/2556/320/113/2902/2786/107/3761/64130/2569	62
Snc80	tool	R-HSA-1296071	Potassium Channels	39/1008	103/10867	2.99325754455314e-15	6.60911265837333e-13	5.86678478732415e-13	3760/10242/54331/348980/3763/57657/6833/3786/3780/56479/10021/3755/50801/3775/3776/27012/10060/3759/3778/23416/3754/2788/170850/3785/51305/90134/3787/3743/131096/2791/27133/3749/3736/26251/3747/169522/2786/3739/3761	39
Snc80	tool	R-HSA-416476	G alpha (q) signalling events	59/1008	216/10867	9.8402241246503e-15	1.81060123893565e-12	1.60723660702621e-12	23236/8111/2693/624/1906/128674/1839/1128/2150/57113/54331/4829/301/10874/57121/3356/7200/6003/846/2922/5330/84634/553/6863/7222/64106/5999/3062/10235/2788/4922/5021/10161/2925/6004/1608/4314/10125/886/4923/7225/2911/7201/147/2791/6869/6866/3061/5724/885/60675/146/1908/6865/2786/887/5581/26575/5583	59
Snc80	tool	R-HSA-373076	Class A/1 (Rhodopsin-like receptors)	77/1008	335/10867	2.41612594441537e-14	3.81057577519224e-12	3.38257632218152e-12	5733/11255/8111/1240/2693/624/1906/128674/3355/1128/2150/1129/4887/4829/56670/3361/301/10874/727/57121/2831/3356/611/7200/3350/2922/3351/8862/2587/4886/84634/135/553/2861/4988/6863/64106/3062/59350/3363/4922/5021/10161/2925/6354/4986/134/886/1812/4923/7201/152/147/6753/6869/4889/6866/3061/1268/6751/1132/6754/5724/6347/885/718/51083/60675/146/1908/6865/9890/3360/887/1816/3274/6752	77
Snc80	tool	R-HSA-112310	Neurotransmitter release cycle	24/1008	51/10867	2.51663382861722e-12	3.47295468349176e-10	3.08287644005609e-10	60482/5864/22999/2571/1103/6804/6857/10815/6854/8541/6582/140679/6616/6511/8499/6853/2572/57030/8497/6812/320/2744/8224/64130	24
Snc80	tool	R-HSA-397014	Muscle contraction	51/1008	197/10867	6.16679951616879e-12	7.56460740650038e-10	6.71495947316157e-10	53822/6329/6336/7431/6262/59283/6326/302/55800/478/3672/58/4842/489/301/6335/30818/2982/493/6327/6323/6331/491/10627/30819/4626/50801/3775/815/3776/10060/3759/80228/51305/5058/6261/80333/6328/10345/2259/30820/7138/88/4632/7414/492/816/4703/4621/6334/3761	51
Snc80	tool	R-HSA-212676	Dopamine Neurotransmitter Release Cycle	15/1008	23/10867	7.05010002991021e-11	7.78331043302087e-09	6.909098029312e-09	5864/22999/6804/6857/10815/6854/8541/6616/8499/6853/8497/6812/320/8224/64130	15
Snc80	tool	R-HSA-181429	Serotonin Neurotransmitter Release Cycle	13/1008	18/10867	1.92657740974227e-10	1.9335831457777e-08	1.71640532867948e-08	5864/22999/6804/6857/10815/6854/8541/6616/8499/6853/8497/6812/8224	13
Snc80	tool	R-HSA-6794362	Protein-protein interactions at synapses	29/1008	86/10867	2.90446905956578e-10	2.67211153480052e-08	2.37198306531205e-08	1742/22941/6804/6857/5789/26280/8541/2904/1741/9229/127833/9066/2903/2890/8499/2892/2906/50944/8497/2911/1740/57596/80059/6812/341359/320/2902/9369/64130	29
Snc80	tool	R-HSA-375276	Peptide ligand-binding receptors	48/1008	201/10867	5.32073489405584e-10	4.51853178695204e-08	4.01101553551902e-08	2693/624/1906/128674/2150/4887/4829/301/10874/727/2831/7200/2922/8862/2587/4886/84634/553/2861/4988/6863/64106/3062/59350/4922/5021/2925/6354/4986/886/4923/7201/6753/6869/4889/6866/3061/6751/6754/6347/885/718/51083/60675/1908/6865/887/6752	48
Snc80	tool	R-HSA-5576891	Cardiac conduction	36/1008	129/10867	8.84445064370586e-10	6.97448107903662e-08	6.1911154505941e-08	53822/6329/6336/6262/59283/6326/55800/478/4842/489/6335/30818/493/6327/6323/6331/491/30819/50801/3775/815/3776/10060/3759/80228/51305/6261/80333/6328/10345/2259/30820/492/816/6334/3761	36
Snc80	tool	R-HSA-6794361	Neurexins and neuroligins	22/1008	55/10867	1.00784470012963e-09	7.41773699295408e-08	6.58458537418026e-08	1742/22941/6804/6857/2904/1741/9229/127833/9066/2903/2906/50944/2911/1740/57596/80059/6812/341359/320/2902/9369/64130	22
Snc80	tool	R-HSA-264642	Acetylcholine Neurotransmitter Release Cycle	12/1008	17/10867	1.52008933854337e-09	1.04886164359493e-07	9.31054719857815e-08	60482/5864/22999/1103/6804/6857/10815/8541/6616/8499/8497/6812	12
Snc80	tool	R-HSA-1296072	Voltage gated Potassium channels	19/1008	43/10867	1.87652600085068e-09	1.21863806172891e-07	1.08176204754922e-07	3786/56479/3755/27012/23416/3754/170850/3785/90134/3787/3743/131096/27133/3749/3736/26251/3747/169522/3739	19
Snc80	tool	R-HSA-445095	Interaction between L1 and Ankyrins	16/1008	31/10867	2.10537146115528e-09	1.29129449617524e-07	1.14625779551787e-07	6329/6336/6326/55800/6335/3786/6327/6323/6331/57731/6712/288/3785/6328/3897/6334	16
Snc80	tool	R-HSA-418594	G alpha (i) signalling events	63/1008	318/10867	4.02900118734693e-09	2.34106174254264e-07	2.07811640189473e-07	23236/5733/624/2913/5577/3355/54331/1129/4887/56670/3361/5582/301/10874/727/57121/2831/611/6003/9628/846/814/3351/8862/10636/2587/5330/4886/5143/10645/815/2861/2912/4988/2917/6000/5999/2788/6004/2774/4986/134/5575/152/6753/2791/4889/2781/1268/6751/1132/816/2916/6754/113/718/51083/2786/2918/26575/6752/5136/107	63
Snc80	tool	R-HSA-438066	Unblocking of NMDA receptors, glutamate binding and activation	13/1008	22/10867	7.84347016267429e-09	4.12342431409162e-07	3.66028607591467e-07	1742/2904/1741/2903/815/2890/4747/2892/2906/1740/88/816/2902	13
Snc80	tool	R-HSA-9617324	Negative regulation of NMDA receptor-mediated neuronal transmission	13/1008	22/10867	7.84347016267429e-09	4.12342431409162e-07	3.66028607591467e-07	1742/22843/2904/1741/814/2903/815/4747/2906/1740/88/816/2902	13
Snc80	tool	R-HSA-210500	Glutamate Neurotransmitter Release Cycle	13/1008	24/10867	3.29684454307682e-08	1.654416534344e-06	1.46859438737058e-06	5864/22999/6804/6857/10815/8541/6616/6511/8499/57030/8497/6812/2744	13
Snc80	tool	R-HSA-3295583	TRP channels	14/1008	28/10867	3.70234337163535e-08	1.77712481838497e-06	1.57752021921854e-06	162514/11035/57113/80036/8989/7222/7224/79054/7226/55503/51393/7225/56302/4308	14
Snc80	tool	R-HSA-442755	Activation of NMDA receptors and postsynaptic events	27/1008	93/10867	4.54758965254425e-08	2.09189124017035e-06	1.85693244145557e-06	1742/116443/10381/22843/5577/2904/1741/814/10645/4137/5924/2903/815/2890/4747/2892/2906/5923/5575/84617/1740/88/816/320/2902/107/64130	27
Snc80	tool	R-HSA-442982	Ras activation upon Ca2+ influx through NMDA receptor	12/1008	21/10867	5.07374724240539e-08	2.24056678224622e-06	1.98890891902291e-06	1742/2904/1741/5924/815/4747/2906/5923/1740/88/816/2902	12
Snc80	tool	R-HSA-375280	Amine ligand-binding receptors	17/1008	42/10867	6.61896563641254e-08	2.81051463946132e-06	2.49484089372473e-06	11255/3355/1128/1129/3361/3356/3350/3351/3363/1812/152/147/1132/146/3360/1816/3274	17
Snc80	tool	R-HSA-181430	Norepinephrine Neurotransmitter Release Cycle	11/1008	18/10867	7.16417252963342e-08	2.92935054545011e-06	2.60032928853361e-06	5864/22999/6804/6857/10815/8541/6582/6616/8499/8497/6812	11
Snc80	tool	R-HSA-373760	L1CAM interactions	31/1008	119/10867	7.5447207718621e-08	2.97477561861991e-06	2.64065227015173e-06	6329/6336/1742/10381/6326/55800/6456/57698/3672/6335/1741/3786/10752/6327/6323/3678/6331/8829/57731/6712/288/3785/5058/6328/1759/3915/3897/84617/4478/6334/6900	31
Snc80	tool	R-HSA-9609736	Assembly and cell surface presentation of NMDA receptors	16/1008	41/10867	2.95137441912604e-07	1.12355770990177e-05	9.97361010601213e-06	1742/116443/10381/2904/1741/2903/815/4747/2906/84617/1740/88/816/320/2902/64130	16
Snc80	tool	R-HSA-422356	Regulation of insulin secretion	23/1008	78/10867	3.29702401908502e-07	1.21330483902329e-05	1.07702784623444e-05	23236/6804/2182/5577/54331/784/9495/6833/948/5330/6616/777/776/2788/773/11069/5575/152/2791/6812/26251/3747/2786	23
Snc80	tool	R-HSA-9620244	Long-term potentiation	12/1008	24/10867	3.58434358021892e-07	1.27648881050377e-05	1.13311506729501e-05	1742/2904/1741/2903/815/2890/4747/2906/1740/88/816/2902	12
Snc80	tool	R-HSA-5682910	LGI-ADAM interactions	9/1008	14/10867	6.39947392171927e-07	2.20781850299315e-05	1.95983888852653e-05	1742/59283/6804/10368/53616/55203/10369/112755/9211	9
Snc80	tool	R-HSA-5576892	Phase 0 - rapid depolarisation	14/1008	34/10867	7.54083445764347e-07	2.52275189128436e-05	2.23939932378503e-05	6329/6336/59283/6326/55800/6335/6327/6323/6331/815/6328/2259/816/6334	14
Snc80	tool	R-HSA-977443	GABA receptor activation	19/1008	60/10867	1.03752669555005e-06	3.36891021143309e-05	2.99051812246778e-05	3760/54331/2562/55879/3763/2554/3759/2788/2566/2561/2558/2774/2791/2556/113/2786/107/3761/2569	19
Snc80	tool	R-HSA-425393	Transport of inorganic cations/anions and amino acids/oligopeptides	27/1008	108/10867	1.25206200298282e-06	3.94936128940866e-05	3.50577360835189e-05	54716/6550/55089/57468/6559/140679/389015/57282/6569/6511/115111/9498/246213/6564/57030/206358/123041/57084/6521/120103/6553/10568/5172/25769/6533/142680/6549	27
Snc80	tool	R-HSA-112308	Presynaptic depolarization and calcium channel opening	8/1008	12/10867	1.88070473380811e-06	5.70300258798407e-05	5.06244794947862e-05	785/784/55799/774/777/773/10369/781	8
Snc80	tool	R-HSA-888590	GABA synthesis, release, reuptake and degradation	10/1008	19/10867	1.91133238908887e-06	5.70300258798407e-05	5.06244794947862e-05	5864/22999/2571/6804/6857/10815/140679/6616/2572/6812	10
Snc80	tool	R-HSA-438064	Post NMDA receptor activation events	22/1008	80/10867	2.18858552803588e-06	6.35841690250423e-05	5.64424688809252e-05	1742/10381/5577/2904/1741/814/10645/4137/5924/2903/815/2890/4747/2906/5923/5575/84617/1740/88/816/2902/107	22
Snc80	tool	R-HSA-9662360	Sensory processing of sound by inner hair cells of the cochlea	20/1008	69/10867	2.58236064148352e-06	7.31006704666103e-05	6.48900879142012e-05	5864/6804/161497/140469/491/83715/129446/6855/6616/3778/776/6853/246213/259236/222662/9381/117531/4478/8927/27445	20
Snc80	tool	R-HSA-9659379	Sensory processing of sound	21/1008	76/10867	3.41318965976191e-06	9.42040346094287e-05	8.36231466641668e-05	5864/6804/161497/140469/491/83715/340990/129446/6855/6616/3778/776/6853/246213/259236/222662/9381/117531/4478/8927/27445	21
Snc80	tool	R-HSA-442742	CREB1 phosphorylation through NMDA receptor-mediated activation of RAS signaling	12/1008	29/10867	4.43376180915563e-06	0.00011938714725141	0.000105977721292013	1742/2904/1741/5924/815/4747/2906/5923/1740/88/816/2902	12
Snc80	tool	R-HSA-168799	Neurotoxicity of clostridium toxins	7/1008	10/10867	5.40755167943482e-06	0.000142141358430858	0.000126176205853479	6804/6857/9900/127833/6616/22987/112755	7
Snc80	tool	R-HSA-399719	Trafficking of AMPA receptors	12/1008	31/10867	1.01179999983167e-05	0.000253869818139583	0.000225355454507963	1742/59283/5582/9495/10368/815/2890/5579/2892/80852/10369/816	12
Snc80	tool	R-HSA-399721	Glutamate binding, activation of AMPA receptors and synaptic plasticity	12/1008	31/10867	1.01179999983167e-05	0.000253869818139583	0.000225355454507963	1742/59283/5582/9495/10368/815/2890/5579/2892/80852/10369/816	12
Snc80	tool	R-HSA-425407	SLC-mediated transmembrane transport	45/1008	251/10867	1.11992184090622e-05	0.000274754158302326	0.000243894089797355	60482/353189/54716/6578/6550/2030/91749/9123/28231/55089/57468/9152/6559/28232/55630/6582/140679/389015/57282/6569/6511/115111/9498/246213/6564/57030/206358/123041/6534/57084/9194/7781/6521/120103/6527/6553/7780/10568/5172/25769/213/6533/142680/6549/169026	45
Snc80	tool	R-HSA-163685	Integration of energy metabolism	25/1008	108/10867	1.33323487683597e-05	0.000319976370440632	0.000284036995499836	23236/6804/2182/5577/54331/784/9495/6833/948/5330/6616/777/776/2788/773/11069/5575/152/2791/6812/113/26251/3747/2786/107	25
Snc80	tool	R-HSA-418597	G alpha (z) signalling events	15/1008	48/10867	1.69551594908841e-05	0.000398265873998638	0.000353533112788646	54331/5582/5999/5579/2788/6004/152/2791/2781/113/2786/5581/26575/5583/107	15
Snc80	tool	R-HSA-390666	Serotonin receptors	7/1008	12/10867	3.01899270685994e-05	0.000694368322577787	0.000616377677650572	3355/3361/3356/3350/3351/3363/3360	7
Snc80	tool	R-HSA-373080	Class B/2 (Secretin family receptors)	22/1008	95/10867	4.30235168156207e-05	0.000969346174784596	0.000860470336312413	51384/7484/7433/7471/7855/7349/1392/54331/2015/1604/10268/7479/104909134/7473/2788/7432/2791/10267/7481/2696/7475/2786	22
Snc80	tool	R-HSA-8849932	Synaptic adhesion-like molecules	9/1008	21/10867	5.15324754653554e-05	0.00113783705827505	0.00101003651912097	1742/5789/2904/1741/2903/2890/2892/2906/2902	9
Snc80	tool	R-HSA-983712	Ion channel transport	34/1008	186/10867	8.71118126642659e-05	0.00188571453296764	0.0016739132629604	53822/133308/6262/162514/11035/57113/80036/478/489/8989/245972/493/491/57101/815/51761/7222/1188/7224/79054/7226/55503/51393/6261/10345/7225/40/196527/56302/4308/479/492/816/10110	34
Snc80	tool	R-HSA-2672351	Stimuli-sensing channels	23/1008	109/10867	0.000134549401981272	0.00285658730360239	0.00253573872964705	133308/6262/162514/11035/57113/80036/8989/57101/7222/1188/7224/79054/7226/55503/51393/6261/10345/7225/40/196527/56302/4308/10110	23
Snc80	tool	R-HSA-6783783	Interleukin-10 signaling	13/1008	47/10867	0.00024535369732795	0.00511076380849164	0.00453672874304512	3383/3557/5743/3554/7133/2208/3592/3976/7850/7076/5724/6347/6774	13
Snc80	tool	R-HSA-418346	Platelet homeostasis	19/1008	88/10867	0.000369349053753871	0.00755113621007914	0.00670300134590359	22953/10242/57113/54331/4842/489/2982/493/491/3778/7222/2788/80228/5138/7225/2791/492/2786/5136	19
Snc80	tool	R-HSA-5578775	Ion homeostasis	14/1008	56/10867	0.000451825308343688	0.00906936618929875	0.00805070549412389	53822/6262/478/4842/489/493/491/815/10060/80228/6261/10345/492/816	14
Snc80	tool	R-HSA-111885	Opioid Signalling	19/1008	92/10867	0.000664272432043792	0.012924514009522	0.0114728475809163	23236/5577/54331/5582/814/5330/5143/10645/815/4988/2788/2774/5575/2791/816/113/2786/5136/107	19
Snc80	tool	R-HSA-216083	Integrin cell surface interactions	18/1008	85/10867	0.000667298277665539	0.012924514009522	0.0114728475809163	3694/6696/3676/3383/3672/50848/3678/999/80781/1280/3381/3675/1311/7087/50509/3687/960/7057	18
Snc80	tool	R-HSA-6785807	Interleukin-4 and Interleukin-13 signaling	21/1008	108/10867	0.000819960527230823	0.0156075245183246	0.013854505460107	7431/1052/9021/3662/3383/2162/301/948/5743/7133/2208/4988/3592/2247/4314/3976/7076/6347/3687/6774/3162	21
Snc80	tool	R-HSA-1296065	Inwardly rectifying K+ channels	10/1008	35/10867	0.0009576795206396	0.0179199693353579	0.0159072191563866	3760/54331/3763/6833/10060/3759/2788/2791/2786/3761	10
Snc80	tool	R-HSA-3928663	EPHA-mediated growth cone collapse	9/1008	30/10867	0.00116629257157872	0.0211079835905395	0.0187371593466745	285220/10627/284656/25791/2046/2044/1944/1969/2043	9
Snc80	tool	R-HSA-418360	Platelet calcium homeostasis	9/1008	30/10867	0.00116629257157872	0.0211079835905395	0.0187371593466745	22953/57113/489/493/491/7222/80228/7225/492	9
Snc80	tool	R-HSA-9660821	ADORA2B mediated anti-inflammatory cytokines production	24/1008	134/10867	0.00122522037767264	0.0218168273701708	0.0193663866148255	11250/7433/5577/1392/54331/10268/135/104909134/59350/2788/3363/7432/5575/1812/2791/2781/10267/2696/113/2786/3360/1816/3274/107	24
Snc80	tool	R-HSA-1489509	DAG and IP3 signaling	11/1008	43/10867	0.00147821259706763	0.0245103270477003	0.0217573555314731	5577/5582/814/10645/815/5575/816/113/5581/5136/107	11
Snc80	tool	R-HSA-977444	GABA B receptor activation	11/1008	43/10867	0.00147821259706763	0.0245103270477003	0.0217573555314731	3760/54331/3763/3759/2788/2774/2791/113/2786/107/3761	11
Snc80	tool	R-HSA-991365	Activation of GABAB receptors	11/1008	43/10867	0.00147821259706763	0.0245103270477003	0.0217573555314731	3760/54331/3763/3759/2788/2774/2791/113/2786/107/3761	11
Snc80	tool	R-HSA-112040	G-protein mediated events	13/1008	56/10867	0.00150419940211622	0.0245103270477003	0.0217573555314731	23236/5577/5582/814/5330/10645/815/2774/5575/816/113/5136/107	13
Snc80	tool	R-HSA-5339562	Uptake and actions of bacterial toxins	9/1008	31/10867	0.00151009161585394	0.0245103270477003	0.0217573555314731	6804/6857/9900/1839/127833/928/6616/22987/112755	9
Snc80	tool	R-HSA-111933	Calmodulin induced events	10/1008	37/10867	0.00153189544048127	0.0245103270477003	0.0217573555314731	5577/5582/814/10645/815/5575/816/113/5136/107	10
Snc80	tool	R-HSA-111997	CaM pathway	10/1008	37/10867	0.00153189544048127	0.0245103270477003	0.0217573555314731	5577/5582/814/10645/815/5575/816/113/5136/107	10
Snc80	tool	R-HSA-1474244	Extracellular matrix organization	44/1008	301/10867	0.00156059374475628	0.0246127927744419	0.021848312426588	9510/6385/3694/6696/3676/4323/84570/63923/3383/3672/50848/2/3678/999/9508/170692/80781/3918/1310/1280/170690/3381/3914/176/3675/55214/4052/5054/2247/4314/3909/56999/3915/1311/84171/7087/7276/7076/4326/50509/3687/5155/960/7057	44
Snc80	tool	R-HSA-418555	G alpha (s) signalling events	25/1008	145/10867	0.00170912785274004	0.0263554682125005	0.0233952525799371	11250/7433/1392/54331/10268/135/5143/104909134/59350/2788/3363/7432/1812/5138/2791/2781/10267/2696/113/2786/3360/1816/3274/5136/107	25
Snc80	tool	R-HSA-9013149	RAC1 GTPase cycle	30/1008	185/10867	0.00171883488342395	0.0263554682125005	0.0233952525799371	752/50619/9938/26230/117289/644150/9912/152273/1795/80243/23348/64411/347902/1123/57144/5924/23092/64857/11135/50508/25791/5058/106821730/81704/397/124056/10928/25894/7409/1969	30
Snc80	tool	R-HSA-2219530	Constitutive Signaling by Aberrant PI3K in Cancer	16/1008	78/10867	0.0018530493961657	0.0280241990872182	0.0248765535375669	3932/1839/8817/10718/2254/8823/2250/2100/2247/118788/940/5293/2099/2248/5155/7409	16
Snc80	tool	R-HSA-397795	G-protein beta:gamma signalling	9/1008	32/10867	0.00193075256548478	0.0284206777639359	0.0252285001890011	23236/54331/5330/2788/146850/5294/5058/2791/2786	9
Snc80	tool	R-HSA-451326	Activation of kainate receptors upon glutamate binding	9/1008	32/10867	0.00193075256548478	0.0284206777639359	0.0252285001890011	23236/1742/54331/2897/1741/5330/2788/2791/2786	9
Snc80	tool	R-HSA-112043	PLC beta mediated events	12/1008	51/10867	0.00199812357507017	0.0290253740378614	0.0257652776785363	23236/5577/5582/814/5330/10645/815/5575/816/113/5136/107	12
Snc80	tool	R-HSA-111996	Ca-dependent events	10/1008	39/10867	0.00235786539085719	0.0337164783401439	0.0299294825845481	5577/5582/814/10645/815/5575/816/113/5136/107	10
Snc80	tool	R-HSA-114508	Effects of PIP2 hydrolysis	8/1008	27/10867	0.00238214249142321	0.0337164783401439	0.0299294825845481	57113/7222/10235/1608/10125/7225/5581/5583	8
Snc80	tool	R-HSA-418990	Adherens junctions interactions	9/1008	33/10867	0.00243991990596396	0.0340971085592938	0.0302673608587934	1007/1003/1016/999/1005/1010/1006/57863/5817	9
Snc80	tool	R-HSA-1855204	Synthesis of IP3 and IP4 in the cytosol	8/1008	28/10867	0.00306818180098908	0.0401321597603084	0.0356245621060709	27124/23236/5330/9651/5333/3706/80271/113026	8
Snc80	tool	R-HSA-1839130	Signaling by activated point mutants of FGFR3	5/1008	12/10867	0.00308988548879186	0.0401321597603084	0.0356245621060709	8817/2254/8823/2250/2247	5
Snc80	tool	R-HSA-2033514	FGFR3 mutant receptor activation	5/1008	12/10867	0.00308988548879186	0.0401321597603084	0.0356245621060709	8817/2254/8823/2250/2247	5
Snc80	tool	R-HSA-622323	Presynaptic nicotinic acetylcholine receptors	5/1008	12/10867	0.00308988548879186	0.0401321597603084	0.0356245621060709	1135/1141/1138/1136/1143	5
Snc80	tool	R-HSA-629594	Highly calcium permeable postsynaptic nicotinic acetylcholine receptors	5/1008	12/10867	0.00308988548879186	0.0401321597603084	0.0356245621060709	1135/1141/1138/1136/1143	5
Snc80	tool	R-HSA-879518	Transport of organic anions	5/1008	12/10867	0.00308988548879186	0.0401321597603084	0.0356245621060709	353189/6578/28231/28232/213	5
Snc80	tool	R-HSA-2033519	Activated point mutants of FGFR2	6/1008	17/10867	0.00316921853131521	0.0406839216113022	0.0361143507056849	8817/2254/8823/2250/2247/2248	6
Snc80	tool	R-HSA-1500931	Cell-Cell communication	22/1008	129/10867	0.00360790158370581	0.0457830269932324	0.040640730483123	1365/1007/1003/50848/1016/84623/999/1005/3918/4868/3914/84063/3909/1010/1006/2318/2533/88/23562/2185/57863/5817	22
Snc80	tool	R-HSA-76002	Platelet activation, signaling and aggregation	38/1008	263/10867	0.00386031822849493	0.0471690229883877	0.0418710530150543	3932/12/57113/54331/22915/5582/2162/2277/2/2815/948/8407/928/7222/10235/5579/2788/11069/5054/146850/5294/1608/10630/10125/7225/152/2791/7076/88/7414/5155/213/967/7057/2786/7409/5581/5583	38
Snc80	tool	R-HSA-1296041	Activation of G protein gated Potassium channels	8/1008	29/10867	0.00389850941630644	0.0471690229883877	0.0418710530150543	3760/54331/3763/3759/2788/2791/2786/3761	8
Snc80	tool	R-HSA-1296059	G protein gated Potassium channels	8/1008	29/10867	0.00389850941630644	0.0471690229883877	0.0418710530150543	3760/54331/3763/3759/2788/2791/2786/3761	8
Snc80	tool	R-HSA-997272	Inhibition of voltage gated Ca2+ channels via Gbeta/gamma subunits	8/1008	29/10867	0.00389850941630644	0.0471690229883877	0.0418710530150543	3760/54331/3763/3759/2788/2791/2786/3761	8
Snc80	tool	R-HSA-8986944	Transcriptional Regulation by MECP2	13/1008	62/10867	0.00393075191569897	0.0471690229883877	0.0418710530150543	2571/1392/4208/2904/814/2903/815/4988/7222/4986/2572/54715/816	13
Snc80	tool	R-HSA-381676	Glucagon-like Peptide-1 (GLP1) regulates insulin secretion	10/1008	42/10867	0.0042293934196739	0.0496728759076595	0.0440936760774513	5577/54331/9495/2788/11069/5575/2791/26251/3747/2786	10
Snc80	tool	R-HSA-419037	NCAM1 interactions	10/1008	42/10867	0.0042293934196739	0.0496728759076595	0.0440936760774513	2675/785/784/9048/1280/776/2668/50509/779/6900	10
Strychnine	tool	R-HSA-375276	Peptide ligand-binding receptors	5/21	201/10867	3.29315945426752e-05	0.00388592815603568	0.00305050559974255	10874/2831/4986/4922/6347	5
Strychnine	tool	R-HSA-500792	GPCR ligand binding	6/21	467/10867	0.000190627339089085	0.0107734490871647	0.00845730169197589	10874/2831/4986/133/4922/6347	6
Strychnine	tool	R-HSA-75205	Dissolution of Fibrin Clot	2/21	13/10867	0.000273901247978765	0.0107734490871647	0.00845730169197589	5055/5328	2
Strychnine	tool	R-HSA-373076	Class A/1 (Rhodopsin-like receptors)	5/21	335/10867	0.00036587320903332	0.010793259666483	0.00847285326182426	10874/2831/4986/4922/6347	5
temozolomide	Positive	R-HSA-425366	Transport of bile salts and organic acids, metal ions and amine compounds	2/6	85/10867	0.000888685332535946	0.0284379306411503	0.0168382484059442	54716/9376	2
theophylline	Positive	R-HSA-500792	GPCR ligand binding	12/71	467/10867	4.37367427956534e-05	0.0112403428984829	0.0105428569475838	4986/4935/846/133/2831/5697/2925/7475/7200/6347/10874/1393	12
theophylline	Positive	R-HSA-375276	Peptide ligand-binding receptors	7/71	201/10867	0.000325917949493699	0.0418804565099403	0.0392816897021353	4986/2831/5697/2925/7200/6347/10874	7
tramadol	Positive	R-HSA-500792	GPCR ligand binding	12/42	467/10867	1.1750740494503e-07	1.71560811219743e-05	1.54615006506618e-05	2015/5732/6372/2587/133/5031/10874/2831/60675/6347/6866/4935	12
tramadol	Positive	R-HSA-373076	Class A/1 (Rhodopsin-like receptors)	10/42	335/10867	4.14495921340542e-07	3.02582022578596e-05	2.72694685092462e-05	5732/6372/2587/5031/10874/2831/60675/6347/6866/4935	10
tramadol	Positive	R-HSA-375276	Peptide ligand-binding receptors	7/42	201/10867	1.03957213220587e-05	0.000505925104340191	0.000455952689563979	6372/2587/10874/2831/60675/6347/6866	7
tramadol	Positive	R-HSA-75205	Dissolution of Fibrin Clot	2/42	13/10867	0.0011071920274085	0.0404125090004103	0.0364207903752797	5054/5055	2
tramadol	Positive	R-HSA-416476	G alpha (q) signalling events	5/42	216/10867	0.0013846609424526	0.0404320995196161	0.0364384458540159	5031/10874/60675/6866/4935	5
valdecoxib	Negative	R-HSA-500792	GPCR ligand binding	31/194	467/10867	1.93986841657314e-10	6.70501875456633e-08	6.2805567649508e-08	4889/1903/3360/553/3274/5021/135/2015/4922/727/6354/6753/2150/3361/6372/6344/7200/6866/5031/133/51083/846/2922/4986/4887/7201/80326/146/6347/8862/6865	31
valdecoxib	Negative	R-HSA-373076	Class A/1 (Rhodopsin-like receptors)	26/194	335/10867	2.34441215194627e-10	6.70501875456633e-08	6.2805567649508e-08	4889/1903/3360/553/3274/5021/135/4922/727/6354/6753/2150/3361/6372/7200/6866/5031/51083/2922/4986/4887/7201/146/6347/8862/6865	26
valdecoxib	Negative	R-HSA-375276	Peptide ligand-binding receptors	19/194	201/10867	2.8969903141479e-09	5.52359486564199e-07	5.17392305228519e-07	4889/553/5021/4922/727/6354/6753/2150/6372/7200/6866/51083/2922/4986/4887/7201/6347/8862/6865	19
valdecoxib	Negative	R-HSA-416476	G alpha (q) signalling events	14/194	216/10867	3.1945960962233e-05	0.00456827241759932	0.00427907740257279	553/5021/4922/1608/2150/7200/6866/5031/846/2922/7201/146/353299/6865	14
valdecoxib	Negative	R-HSA-75205	Dissolution of Fibrin Clot	4/194	13/10867	6.20637839825181e-05	0.00710009688760007	0.00665062443096878	302/5055/5328/5054	4
