# Supplementary material for: Gene Expression Profile as a Predictor of Seizure Liability
Source: Int J Mol Sci. 2023 Feb 18;24(4):4116. doi: 10.3390/ijms24044116 (PMC9963992; doi:10.3390/ijms24044116)
Supplement: Supplementary file 1 [file ijms-24-04116-s001.zip › S2-GO terms.xlsx]

## Sheet: Lipponen et al.
Supplementary file S2 - GO terms
Gene expression profile as a predictor of ictogenecity
Anssi Lipponen, Natallie Kajevu, Teemu Natunen, Robert Ciszek, Noora Puhakka, Mikko Hiltunen and Asla Pitkänen.

## Sheet: GO terms
Drug	Drug group	Gene Ontology_Term	Size of gene set	enrichment score (ES)	Type of enrichment	normalized enrichment score (NES)	FDR q-val	Occurance of GO term in group	Occurance of GO term in group
4-aminopyridine	Tool	GOBP_AORTA_MORPHOGENESIS	27	-0.537187	negative	-2.07537	0.0427478	8	8
Amoxapine	Tool	GOBP_AORTA_MORPHOGENESIS	30	0.538833	positive	2.16547	0.00316306	8	8
Bicuculline	Tool	GOBP_AORTA_MORPHOGENESIS	28	0.658919	positive	2.6208	0	8	8
Chlopromazine	Tool	GOBP_AORTA_MORPHOGENESIS	27	0.637905	positive	2.59413	0	8	8
Donepezil	Tool	GOBP_AORTA_MORPHOGENESIS	27	0.67552	positive	2.74102	0	8	8
Kainic acid	Tool	GOBP_AORTA_MORPHOGENESIS	26	-0.717512	negative	-2.71545	0	8	8
Picrotoxin	Tool	GOBP_AORTA_MORPHOGENESIS	27	0.508115	positive	1.90173	0.0203792	8	8
SNC80	Tool	GOBP_AORTA_MORPHOGENESIS	29	0.707541	positive	2.82075	0	8	8
4-aminopyridine	Tool	GOBP_ATTACHMENT_OF_SPINDLE_MICROTUBULES_TO_KINETOCHORE	34	-0.489087	negative	-2.01004	0.0494083	8	8
Amoxapine	Tool	GOBP_ATTACHMENT_OF_SPINDLE_MICROTUBULES_TO_KINETOCHORE	35	-0.568372	negative	-2.24492	0.00373865	8	8
Bicuculline	Tool	GOBP_ATTACHMENT_OF_SPINDLE_MICROTUBULES_TO_KINETOCHORE	34	0.58163	positive	2.391	0.00076	8	8
Kainic acid	Tool	GOBP_ATTACHMENT_OF_SPINDLE_MICROTUBULES_TO_KINETOCHORE	34	-0.567318	negative	-2.31738	0.00124044	8	8
Pentylenetetrazol	Tool	GOBP_ATTACHMENT_OF_SPINDLE_MICROTUBULES_TO_KINETOCHORE	34	-0.597463	negative	-2.39214	9.08e-05	8	8
Picrotoxin	Tool	GOBP_ATTACHMENT_OF_SPINDLE_MICROTUBULES_TO_KINETOCHORE	34	0.557051	positive	2.2543	0.000814	8	8
Pilorcarpine	Tool	GOBP_ATTACHMENT_OF_SPINDLE_MICROTUBULES_TO_KINETOCHORE	33	0.538333	positive	2.24723	0.00330049	8	8
SNC80	Tool	GOBP_ATTACHMENT_OF_SPINDLE_MICROTUBULES_TO_KINETOCHORE	34	0.524919	positive	2.20939	0.00379536	8	8
Amoxapine	Tool	GOBP_COLLAGEN_METABOLIC_PROCESS	76	0.433945	positive	2.15877	0.00314145	8	8
Bicuculline	Tool	GOBP_COLLAGEN_METABOLIC_PROCESS	80	0.438747	positive	2.22696	0.00225277	8	8
Chlopromazine	Tool	GOBP_COLLAGEN_METABOLIC_PROCESS	77	0.430161	positive	2.25047	0.00451803	8	8
Donepezil	Tool	GOBP_COLLAGEN_METABOLIC_PROCESS	74	0.44803	positive	2.33069	0.00098	8	8
Kainic acid	Tool	GOBP_COLLAGEN_METABOLIC_PROCESS	73	-0.428245	negative	-2.10066	0.00635914	8	8
Picrotoxin	Tool	GOBP_COLLAGEN_METABOLIC_PROCESS	77	0.378603	positive	1.84487	0.0314944	8	8
Pilorcarpine	Tool	GOBP_COLLAGEN_METABOLIC_PROCESS	69	-0.504457	negative	-2.35105	0.000721	8	8
SNC80	Tool	GOBP_COLLAGEN_METABOLIC_PROCESS	83	0.454841	positive	2.33213	0.000739	8	8
4-aminopyridine	Tool	GOBP_EXTERNAL_ENCAPSULATING_STRUCTURE_ORGANIZATION	264	-0.334174	negative	-2.04374	0.0458123	8	8
Bicuculline	Tool	GOBP_EXTERNAL_ENCAPSULATING_STRUCTURE_ORGANIZATION	267	0.376812	positive	2.3664	0.000923	8	8
Chlopromazine	Tool	GOBP_EXTERNAL_ENCAPSULATING_STRUCTURE_ORGANIZATION	263	0.368748	positive	2.33001	0.00372728	8	8
Donepezil	Tool	GOBP_EXTERNAL_ENCAPSULATING_STRUCTURE_ORGANIZATION	257	0.396078	positive	2.62956	0	8	8
Kainic acid	Tool	GOBP_EXTERNAL_ENCAPSULATING_STRUCTURE_ORGANIZATION	254	-0.377229	negative	-2.26931	0.00255403	8	8
Picrotoxin	Tool	GOBP_EXTERNAL_ENCAPSULATING_STRUCTURE_ORGANIZATION	263	0.336153	positive	1.99511	0.0110449	8	8
Pilorcarpine	Tool	GOBP_EXTERNAL_ENCAPSULATING_STRUCTURE_ORGANIZATION	234	-0.37527	negative	-2.14409	0.00312651	8	8
SNC80	Tool	GOBP_EXTERNAL_ENCAPSULATING_STRUCTURE_ORGANIZATION	274	0.381609	positive	2.40101	0.000456	8	8
Amoxapine	Tool	GOBP_ARTERY_MORPHOGENESIS	65	0.457814	positive	2.16017	0.00314825	7	7
Bicuculline	Tool	GOBP_ARTERY_MORPHOGENESIS	62	0.549184	positive	2.65723	0	7	7
Chlopromazine	Tool	GOBP_ARTERY_MORPHOGENESIS	59	0.438011	positive	2.14514	0.00831882	7	7
Donepezil	Tool	GOBP_ARTERY_MORPHOGENESIS	58	0.610395	positive	3.03339	0	7	7
Kainic acid	Tool	GOBP_ARTERY_MORPHOGENESIS	57	-0.480829	negative	-2.2213	0.00354267	7	7
Picrotoxin	Tool	GOBP_ARTERY_MORPHOGENESIS	59	0.515715	positive	2.38457	0.000148	7	7
SNC80	Tool	GOBP_ARTERY_MORPHOGENESIS	64	0.485192	positive	2.40019	0.000418	7	7
Bicuculline	Tool	GOBP_CARTILAGE_DEVELOPMENT	163	0.374158	positive	2.19016	0.00299842	7	7
Chlopromazine	Tool	GOBP_CARTILAGE_DEVELOPMENT	159	0.326505	positive	1.95684	0.0194034	7	7
Donepezil	Tool	GOBP_CARTILAGE_DEVELOPMENT	155	0.373989	positive	2.23899	0.00273415	7	7
Kainic acid	Tool	GOBP_CARTILAGE_DEVELOPMENT	153	-0.329583	negative	-1.8318	0.0243404	7	7
Picrotoxin	Tool	GOBP_CARTILAGE_DEVELOPMENT	159	0.326801	positive	1.80616	0.0375176	7	7
Pilorcarpine	Tool	GOBP_CARTILAGE_DEVELOPMENT	146	-0.352427	negative	-1.85996	0.0184938	7	7
SNC80	Tool	GOBP_CARTILAGE_DEVELOPMENT	166	0.385591	positive	2.26942	0.00258645	7	7
Amoxapine	Tool	GOBP_CENTROMERE_COMPLEX_ASSEMBLY	29	-0.478868	negative	-1.8507	0.0430054	7	7
Bicuculline	Tool	GOBP_CENTROMERE_COMPLEX_ASSEMBLY	28	0.610035	positive	2.42535	0.000716	7	7
Kainic acid	Tool	GOBP_CENTROMERE_COMPLEX_ASSEMBLY	28	-0.542934	negative	-2.13079	0.00511877	7	7
Pentylenetetrazol	Tool	GOBP_CENTROMERE_COMPLEX_ASSEMBLY	28	-0.684972	negative	-2.69869	0	7	7
Picrotoxin	Tool	GOBP_CENTROMERE_COMPLEX_ASSEMBLY	28	0.711257	positive	2.71977	0	7	7
Pilorcarpine	Tool	GOBP_CENTROMERE_COMPLEX_ASSEMBLY	28	0.631113	positive	2.51131	0.000256	7	7
SNC80	Tool	GOBP_CENTROMERE_COMPLEX_ASSEMBLY	28	0.44337	positive	1.76242	0.0298694	7	7
Amoxapine	Tool	GOBP_CHROMOSOME_SEGREGATION	311	-0.366815	negative	-2.22548	0.00403953	7	7
Bicuculline	Tool	GOBP_CHROMOSOME_SEGREGATION	301	0.390503	positive	2.48831	0	7	7
Kainic acid	Tool	GOBP_CHROMOSOME_SEGREGATION	286	-0.346584	negative	-2.13288	0.00512235	7	7
Pentylenetetrazol	Tool	GOBP_CHROMOSOME_SEGREGATION	301	-0.431426	negative	-2.60562	0	7	7
Picrotoxin	Tool	GOBP_CHROMOSOME_SEGREGATION	296	0.462452	positive	2.76051	0	7	7
Pilorcarpine	Tool	GOBP_CHROMOSOME_SEGREGATION	278	0.380161	positive	2.40087	0.00117609	7	7
SNC80	Tool	GOBP_CHROMOSOME_SEGREGATION	303	0.26737	positive	1.67481	0.0421009	7	7
Bicuculline	Tool	GOBP_COLLAGEN_FIBRIL_ORGANIZATION	59	0.47453	positive	2.26432	0.00192847	7	7
Chlopromazine	Tool	GOBP_COLLAGEN_FIBRIL_ORGANIZATION	59	0.448185	positive	2.19813	0.00651835	7	7
Donepezil	Tool	GOBP_COLLAGEN_FIBRIL_ORGANIZATION	59	0.494381	positive	2.5109	0.000117	7	7
Kainic acid	Tool	GOBP_COLLAGEN_FIBRIL_ORGANIZATION	59	-0.505051	negative	-2.33707	0.00185767	7	7
Picrotoxin	Tool	GOBP_COLLAGEN_FIBRIL_ORGANIZATION	59	0.4255	positive	1.93867	0.0169239	7	7
Pilorcarpine	Tool	GOBP_COLLAGEN_FIBRIL_ORGANIZATION	57	-0.454699	negative	-2.00689	0.0074166	7	7
SNC80	Tool	GOBP_COLLAGEN_FIBRIL_ORGANIZATION	59	0.50445	positive	2.40496	0.000478	7	7
Amoxapine	Tool	GOBP_EMBRYONIC_CRANIAL_SKELETON_MORPHOGENESIS	42	0.495544	positive	2.13134	0.0039103	7	7
Bicuculline	Tool	GOBP_EMBRYONIC_CRANIAL_SKELETON_MORPHOGENESIS	41	0.492699	positive	2.14349	0.00388348	7	7
Chlopromazine	Tool	GOBP_EMBRYONIC_CRANIAL_SKELETON_MORPHOGENESIS	40	0.456994	positive	2.05509	0.0145274	7	7
Donepezil	Tool	GOBP_EMBRYONIC_CRANIAL_SKELETON_MORPHOGENESIS	40	0.555173	positive	2.48254	0.00029	7	7
Kainic acid	Tool	GOBP_EMBRYONIC_CRANIAL_SKELETON_MORPHOGENESIS	39	-0.424312	negative	-1.79819	0.0294297	7	7
Picrotoxin	Tool	GOBP_EMBRYONIC_CRANIAL_SKELETON_MORPHOGENESIS	40	0.432661	positive	1.79635	0.0395705	7	7
SNC80	Tool	GOBP_EMBRYONIC_CRANIAL_SKELETON_MORPHOGENESIS	42	0.532413	positive	2.40037	0.000436	7	7
Amoxapine	Tool	GOBP_EMBRYONIC_SKELETAL_SYSTEM_MORPHOGENESIS	66	0.441942	positive	2.16391	0.00324298	7	7
Bicuculline	Tool	GOBP_EMBRYONIC_SKELETAL_SYSTEM_MORPHOGENESIS	65	0.453774	positive	2.2276	0.00226458	7	7
Chlopromazine	Tool	GOBP_EMBRYONIC_SKELETAL_SYSTEM_MORPHOGENESIS	64	0.403555	positive	2.00574	0.0163005	7	7
Donepezil	Tool	GOBP_EMBRYONIC_SKELETAL_SYSTEM_MORPHOGENESIS	63	0.401837	positive	2.02114	0.00788831	7	7
Kainic acid	Tool	GOBP_EMBRYONIC_SKELETAL_SYSTEM_MORPHOGENESIS	62	-0.414545	negative	-1.95647	0.0133827	7	7
Picrotoxin	Tool	GOBP_EMBRYONIC_SKELETAL_SYSTEM_MORPHOGENESIS	64	0.394298	positive	1.85339	0.0291023	7	7
SNC80	Tool	GOBP_EMBRYONIC_SKELETAL_SYSTEM_MORPHOGENESIS	66	0.498369	positive	2.47393	0	7	7
Amoxapine	Tool	GOBP_MITOTIC_NUCLEAR_DIVISION	274	-0.332883	negative	-1.98746	0.0188849	7	7
Bicuculline	Tool	GOBP_MITOTIC_NUCLEAR_DIVISION	263	0.401485	positive	2.48197	0.000117	7	7
Kainic acid	Tool	GOBP_MITOTIC_NUCLEAR_DIVISION	256	-0.353586	negative	-2.13893	0.00520162	7	7
Pentylenetetrazol	Tool	GOBP_MITOTIC_NUCLEAR_DIVISION	264	-0.391585	negative	-2.33119	0.000315	7	7
Picrotoxin	Tool	GOBP_MITOTIC_NUCLEAR_DIVISION	261	0.400901	positive	2.37056	0.000181	7	7
Pilorcarpine	Tool	GOBP_MITOTIC_NUCLEAR_DIVISION	251	0.317902	positive	2.01843	0.0160868	7	7
SNC80	Tool	GOBP_MITOTIC_NUCLEAR_DIVISION	264	0.338475	positive	2.12465	0.0061746	7	7
Amoxapine	Tool	GOBP_MITOTIC_SISTER_CHROMATID_SEGREGATION	162	-0.440215	negative	-2.44484	0.000687	7	7
Bicuculline	Tool	GOBP_MITOTIC_SISTER_CHROMATID_SEGREGATION	153	0.463514	positive	2.65857	0	7	7
Kainic acid	Tool	GOBP_MITOTIC_SISTER_CHROMATID_SEGREGATION	152	-0.417459	negative	-2.34354	0.00247313	7	7
Pentylenetetrazol	Tool	GOBP_MITOTIC_SISTER_CHROMATID_SEGREGATION	153	-0.515082	negative	-2.86626	0	7	7
Picrotoxin	Tool	GOBP_MITOTIC_SISTER_CHROMATID_SEGREGATION	153	0.482823	positive	2.66686	0	7	7
Pilorcarpine	Tool	GOBP_MITOTIC_SISTER_CHROMATID_SEGREGATION	150	0.397593	positive	2.27507	0.00216679	7	7
SNC80	Tool	GOBP_MITOTIC_SISTER_CHROMATID_SEGREGATION	153	0.378739	positive	2.19076	0.00441097	7	7
4-aminopyridine	Tool	GOBP_NEGATIVE_REGULATION_OF_NUCLEAR_DIVISION	48	-0.446118	negative	-2.02484	0.0493254	7	7
Bicuculline	Tool	GOBP_NEGATIVE_REGULATION_OF_NUCLEAR_DIVISION	48	0.443713	positive	2.0666	0.00590667	7	7
Kainic acid	Tool	GOBP_NEGATIVE_REGULATION_OF_NUCLEAR_DIVISION	46	-0.530189	negative	-2.32639	0.00155055	7	7
Pentylenetetrazol	Tool	GOBP_NEGATIVE_REGULATION_OF_NUCLEAR_DIVISION	49	-0.554013	negative	-2.406	0.000105	7	7
Picrotoxin	Tool	GOBP_NEGATIVE_REGULATION_OF_NUCLEAR_DIVISION	47	0.505076	positive	2.21898	0.00128935	7	7
Pilorcarpine	Tool	GOBP_NEGATIVE_REGULATION_OF_NUCLEAR_DIVISION	44	0.43602	positive	1.96538	0.022411	7	7
SNC80	Tool	GOBP_NEGATIVE_REGULATION_OF_NUCLEAR_DIVISION	49	0.417653	positive	1.94819	0.0147703	7	7
Bicuculline	Tool	GOBP_POSITIVE_REGULATION_OF_EPITHELIAL_CELL_PROLIFERATION	167	0.372052	positive	2.13291	0.00397739	7	7
Chlopromazine	Tool	GOBP_POSITIVE_REGULATION_OF_EPITHELIAL_CELL_PROLIFERATION	164	0.319467	positive	1.91225	0.0235047	7	7
Donepezil	Tool	GOBP_POSITIVE_REGULATION_OF_EPITHELIAL_CELL_PROLIFERATION	158	0.305279	positive	1.84625	0.0189308	7	7
Kainic acid	Tool	GOBP_POSITIVE_REGULATION_OF_EPITHELIAL_CELL_PROLIFERATION	156	-0.356351	negative	-2.01086	0.0102606	7	7
Picrotoxin	Tool	GOBP_POSITIVE_REGULATION_OF_EPITHELIAL_CELL_PROLIFERATION	163	0.318196	positive	1.76485	0.0466461	7	7
Pilorcarpine	Tool	GOBP_POSITIVE_REGULATION_OF_EPITHELIAL_CELL_PROLIFERATION	142	-0.321387	negative	-1.67461	0.0477223	7	7
SNC80	Tool	GOBP_POSITIVE_REGULATION_OF_EPITHELIAL_CELL_PROLIFERATION	173	0.325006	positive	1.90792	0.0171872	7	7
Amoxapine	Tool	GOBP_POSITIVE_REGULATION_OF_VASCULATURE_DEVELOPMENT	141	0.408721	positive	2.2853	0.00136574	7	7
Bicuculline	Tool	GOBP_POSITIVE_REGULATION_OF_VASCULATURE_DEVELOPMENT	135	0.367433	positive	2.02978	0.00673799	7	7
Chlopromazine	Tool	GOBP_POSITIVE_REGULATION_OF_VASCULATURE_DEVELOPMENT	134	0.419087	positive	2.47242	0.000897	7	7
Donepezil	Tool	GOBP_POSITIVE_REGULATION_OF_VASCULATURE_DEVELOPMENT	130	0.412744	positive	2.41947	0.000278	7	7
Kainic acid	Tool	GOBP_POSITIVE_REGULATION_OF_VASCULATURE_DEVELOPMENT	125	-0.352668	negative	-1.95631	0.0133153	7	7
Pilorcarpine	Tool	GOBP_POSITIVE_REGULATION_OF_VASCULATURE_DEVELOPMENT	116	-0.433708	negative	-2.22743	0.00129164	7	7
SNC80	Tool	GOBP_POSITIVE_REGULATION_OF_VASCULATURE_DEVELOPMENT	142	0.394568	positive	2.23892	0.00334046	7	7
Amoxapine	Tool	GOBP_REGULATION_OF_CHROMOSOME_SEGREGATION	82	-0.442325	negative	-2.18733	0.00631797	7	7
Bicuculline	Tool	GOBP_REGULATION_OF_CHROMOSOME_SEGREGATION	77	0.510409	positive	2.61843	0	7	7
Kainic acid	Tool	GOBP_REGULATION_OF_CHROMOSOME_SEGREGATION	74	-0.411435	negative	-2.02153	0.0101443	7	7
Pentylenetetrazol	Tool	GOBP_REGULATION_OF_CHROMOSOME_SEGREGATION	77	-0.543597	negative	-2.62678	0	7	7
Picrotoxin	Tool	GOBP_REGULATION_OF_CHROMOSOME_SEGREGATION	74	0.521838	positive	2.50145	0	7	7
Pilorcarpine	Tool	GOBP_REGULATION_OF_CHROMOSOME_SEGREGATION	72	0.403451	positive	2.03296	0.0152078	7	7
SNC80	Tool	GOBP_REGULATION_OF_CHROMOSOME_SEGREGATION	77	0.343379	positive	1.7083	0.0371708	7	7
Amoxapine	Tool	GOBP_REGULATION_OF_CHROMOSOME_SEPARATION	68	-0.446051	negative	-2.08103	0.0110471	7	7
Bicuculline	Tool	GOBP_REGULATION_OF_CHROMOSOME_SEPARATION	63	0.495413	positive	2.4016	0.000691	7	7
Kainic acid	Tool	GOBP_REGULATION_OF_CHROMOSOME_SEPARATION	62	-0.423386	negative	-2.02495	0.0100576	7	7
Pentylenetetrazol	Tool	GOBP_REGULATION_OF_CHROMOSOME_SEPARATION	63	-0.545483	negative	-2.54388	0	7	7
Picrotoxin	Tool	GOBP_REGULATION_OF_CHROMOSOME_SEPARATION	62	0.515185	positive	2.42059	0.000104	7	7
Pilorcarpine	Tool	GOBP_REGULATION_OF_CHROMOSOME_SEPARATION	60	0.429061	positive	2.1204	0.0106578	7	7
SNC80	Tool	GOBP_REGULATION_OF_CHROMOSOME_SEPARATION	63	0.332957	positive	1.63861	0.0481744	7	7
Amoxapine	Tool	GOBP_REGULATION_OF_MIRNA_TRANSCRIPTION	55	0.50683	positive	2.37111	0.00091	7	7
Bicuculline	Tool	GOBP_REGULATION_OF_MIRNA_TRANSCRIPTION	54	0.519255	positive	2.42023	0.000641	7	7
Chlopromazine	Tool	GOBP_REGULATION_OF_MIRNA_TRANSCRIPTION	52	0.491319	positive	2.31118	0.00320736	7	7
Donepezil	Tool	GOBP_REGULATION_OF_MIRNA_TRANSCRIPTION	49	0.37552	positive	1.79352	0.0246807	7	7
Kainic acid	Tool	GOBP_REGULATION_OF_MIRNA_TRANSCRIPTION	47	-0.389285	negative	-1.71331	0.0435208	7	7
Pilorcarpine	Tool	GOBP_REGULATION_OF_MIRNA_TRANSCRIPTION	45	-0.39677	negative	-1.67051	0.0480281	7	7
SNC80	Tool	GOBP_REGULATION_OF_MIRNA_TRANSCRIPTION	53	0.557378	positive	2.54548	0	7	7
Amoxapine	Tool	GOBP_REGULATION_OF_MITOTIC_SISTER_CHROMATID_SEGREGATION	43	-0.466074	negative	-1.97135	0.0189731	7	7
Bicuculline	Tool	GOBP_REGULATION_OF_MITOTIC_SISTER_CHROMATID_SEGREGATION	40	0.550644	positive	2.42389	0.000677	7	7
Kainic acid	Tool	GOBP_REGULATION_OF_MITOTIC_SISTER_CHROMATID_SEGREGATION	40	-0.529233	negative	-2.2474	0.00286552	7	7
Pentylenetetrazol	Tool	GOBP_REGULATION_OF_MITOTIC_SISTER_CHROMATID_SEGREGATION	41	-0.626752	negative	-2.65554	0	7	7
Picrotoxin	Tool	GOBP_REGULATION_OF_MITOTIC_SISTER_CHROMATID_SEGREGATION	41	0.570688	positive	2.42103	0.000109	7	7
Pilorcarpine	Tool	GOBP_REGULATION_OF_MITOTIC_SISTER_CHROMATID_SEGREGATION	40	0.477099	positive	2.08383	0.0124084	7	7
SNC80	Tool	GOBP_REGULATION_OF_MITOTIC_SISTER_CHROMATID_SEGREGATION	41	0.443327	positive	1.91052	0.0170363	7	7
Amoxapine	Tool	GOBP_SISTER_CHROMATID_SEGREGATION	188	-0.407807	negative	-2.30977	0.0038122	7	7
Bicuculline	Tool	GOBP_SISTER_CHROMATID_SEGREGATION	179	0.442846	positive	2.59385	0	7	7
Kainic acid	Tool	GOBP_SISTER_CHROMATID_SEGREGATION	175	-0.379244	negative	-2.1879	0.00423986	7	7
Pentylenetetrazol	Tool	GOBP_SISTER_CHROMATID_SEGREGATION	179	-0.476588	negative	-2.6989	0	7	7
Picrotoxin	Tool	GOBP_SISTER_CHROMATID_SEGREGATION	177	0.473591	positive	2.64069	0	7	7
Pilorcarpine	Tool	GOBP_SISTER_CHROMATID_SEGREGATION	173	0.407116	positive	2.39529	0.00111823	7	7
SNC80	Tool	GOBP_SISTER_CHROMATID_SEGREGATION	179	0.350229	positive	2.08867	0.00741593	7	7
Bicuculline	Tool	GOBP_AORTA_DEVELOPMENT	53	0.521158	positive	2.42003	0.000609	6	6
Chlopromazine	Tool	GOBP_AORTA_DEVELOPMENT	52	0.428933	positive	2.05933	0.0141022	6	6
Donepezil	Tool	GOBP_AORTA_DEVELOPMENT	52	0.489541	positive	2.34828	0.000907	6	6
Kainic acid	Tool	GOBP_AORTA_DEVELOPMENT	51	-0.538657	negative	-2.43398	0.000822	6	6
Picrotoxin	Tool	GOBP_AORTA_DEVELOPMENT	52	0.441909	positive	1.96537	0.0138871	6	6
SNC80	Tool	GOBP_AORTA_DEVELOPMENT	54	0.467098	positive	2.18693	0.00445289	6	6
Bicuculline	Tool	GOBP_ARTERY_DEVELOPMENT	88	0.456834	positive	2.36505	0.000891	6	6
Chlopromazine	Tool	GOBP_ARTERY_DEVELOPMENT	85	0.361096	positive	1.89866	0.0243389	6	6
Donepezil	Tool	GOBP_ARTERY_DEVELOPMENT	84	0.479317	positive	2.59607	0	6	6
Kainic acid	Tool	GOBP_ARTERY_DEVELOPMENT	83	-0.458076	negative	-2.29256	0.00227121	6	6
Picrotoxin	Tool	GOBP_ARTERY_DEVELOPMENT	85	0.438138	positive	2.19955	0.00145692	6	6
SNC80	Tool	GOBP_ARTERY_DEVELOPMENT	90	0.391269	positive	2.07749	0.00735375	6	6
Amoxapine	Tool	GOBP_BLOOD_VESSEL_REMODELING	39	0.500139	positive	2.16067	0.00319668	6	6
Bicuculline	Tool	GOBP_BLOOD_VESSEL_REMODELING	37	0.477052	positive	2.03082	0.00668735	6	6
Chlopromazine	Tool	GOBP_BLOOD_VESSEL_REMODELING	36	0.416643	positive	1.77088	0.0401192	6	6
Donepezil	Tool	GOBP_BLOOD_VESSEL_REMODELING	35	0.545276	positive	2.41753	0.000269	6	6
Picrotoxin	Tool	GOBP_BLOOD_VESSEL_REMODELING	37	0.446057	positive	1.84385	0.0315596	6	6
SNC80	Tool	GOBP_BLOOD_VESSEL_REMODELING	38	0.405608	positive	1.74852	0.0317678	6	6
Amoxapine	Tool	GOBP_BRANCHING_MORPHOGENESIS_OF_AN_EPITHELIAL_TUBE	135	0.381304	positive	2.12499	0.00407215	6	6
Bicuculline	Tool	GOBP_BRANCHING_MORPHOGENESIS_OF_AN_EPITHELIAL_TUBE	130	0.341999	positive	1.88969	0.015849	6	6
Chlopromazine	Tool	GOBP_BRANCHING_MORPHOGENESIS_OF_AN_EPITHELIAL_TUBE	127	0.306054	positive	1.7745	0.0398741	6	6
Donepezil	Tool	GOBP_BRANCHING_MORPHOGENESIS_OF_AN_EPITHELIAL_TUBE	122	0.352218	positive	2.03126	0.00762143	6	6
Kainic acid	Tool	GOBP_BRANCHING_MORPHOGENESIS_OF_AN_EPITHELIAL_TUBE	118	-0.335763	negative	-1.79496	0.0294489	6	6
SNC80	Tool	GOBP_BRANCHING_MORPHOGENESIS_OF_AN_EPITHELIAL_TUBE	133	0.324489	positive	1.8288	0.0234123	6	6
4-aminopyridine	Tool	GOBP_CARDIAC_SEPTUM_MORPHOGENESIS	61	-0.446224	negative	-2.08332	0.0434751	6	6
Bicuculline	Tool	GOBP_CARDIAC_SEPTUM_MORPHOGENESIS	62	0.469309	positive	2.25685	0.00197934	6	6
Chlopromazine	Tool	GOBP_CARDIAC_SEPTUM_MORPHOGENESIS	61	0.348883	positive	1.74162	0.0437808	6	6
Donepezil	Tool	GOBP_CARDIAC_SEPTUM_MORPHOGENESIS	58	0.512265	positive	2.53196	0.000132	6	6
Kainic acid	Tool	GOBP_CARDIAC_SEPTUM_MORPHOGENESIS	58	-0.455965	negative	-2.17925	0.00438904	6	6
SNC80	Tool	GOBP_CARDIAC_SEPTUM_MORPHOGENESIS	63	0.498321	positive	2.42118	0.000338	6	6
Amoxapine	Tool	GOBP_CD4_POSITIVE_ALPHA_BETA_T_CELL_DIFFERENTIATION	61	0.488706	positive	2.27695	0.00140517	6	6
Bicuculline	Tool	GOBP_CD4_POSITIVE_ALPHA_BETA_T_CELL_DIFFERENTIATION	64	0.374193	positive	1.7801	0.0260034	6	6
Donepezil	Tool	GOBP_CD4_POSITIVE_ALPHA_BETA_T_CELL_DIFFERENTIATION	55	0.37892	positive	1.87207	0.0169722	6	6
Pentylenetetrazol	Tool	GOBP_CD4_POSITIVE_ALPHA_BETA_T_CELL_DIFFERENTIATION	63	0.450753	positive	2.15321	0.0186322	6	6
Pilorcarpine	Tool	GOBP_CD4_POSITIVE_ALPHA_BETA_T_CELL_DIFFERENTIATION	45	-0.401975	negative	-1.69449	0.0437675	6	6
SNC80	Tool	GOBP_CD4_POSITIVE_ALPHA_BETA_T_CELL_DIFFERENTIATION	68	0.342125	positive	1.68043	0.0412763	6	6
Bicuculline	Tool	GOBP_CELL_CHEMOTAXIS	210	0.290536	positive	1.7585	0.0280377	6	6
Chlopromazine	Tool	GOBP_CELL_CHEMOTAXIS	205	0.299111	positive	1.85552	0.0292867	6	6
Donepezil	Tool	GOBP_CELL_CHEMOTAXIS	190	0.312109	positive	1.99303	0.00903564	6	6
Kainic acid	Tool	GOBP_CELL_CHEMOTAXIS	189	-0.295539	negative	-1.72416	0.0418055	6	6
Pilorcarpine	Tool	GOBP_CELL_CHEMOTAXIS	170	-0.315422	negative	-1.70535	0.0415748	6	6
SNC80	Tool	GOBP_CELL_CHEMOTAXIS	222	0.290314	positive	1.777	0.0283116	6	6
Bicuculline	Tool	GOBP_CELL_CYCLE_DNA_REPLICATION	39	0.619436	positive	2.65028	0	6	6
Kainic acid	Tool	GOBP_CELL_CYCLE_DNA_REPLICATION	39	-0.476619	negative	-2.01066	0.0101913	6	6
Pentylenetetrazol	Tool	GOBP_CELL_CYCLE_DNA_REPLICATION	39	-0.610601	negative	-2.59845	0	6	6
Picrotoxin	Tool	GOBP_CELL_CYCLE_DNA_REPLICATION	39	0.567396	positive	2.35851	0.000216	6	6
Pilorcarpine	Tool	GOBP_CELL_CYCLE_DNA_REPLICATION	39	0.522332	positive	2.32727	0.00164588	6	6
SNC80	Tool	GOBP_CELL_CYCLE_DNA_REPLICATION	40	0.479975	positive	2.10115	0.00701644	6	6
Amoxapine	Tool	GOBP_CELLULAR_RESPONSE_TO_INTERLEUKIN_1	71	0.499955	positive	2.43691	0.000343	6	6
Bicuculline	Tool	GOBP_CELLULAR_RESPONSE_TO_INTERLEUKIN_1	69	0.354909	positive	1.74801	0.0293326	6	6
Chlopromazine	Tool	GOBP_CELLULAR_RESPONSE_TO_INTERLEUKIN_1	69	0.455367	positive	2.30211	0.00335222	6	6
Donepezil	Tool	GOBP_CELLULAR_RESPONSE_TO_INTERLEUKIN_1	64	0.440094	positive	2.23115	0.00290774	6	6
Pilorcarpine	Tool	GOBP_CELLULAR_RESPONSE_TO_INTERLEUKIN_1	57	-0.461173	negative	-2.01947	0.00703589	6	6
SNC80	Tool	GOBP_CELLULAR_RESPONSE_TO_INTERLEUKIN_1	76	0.424	positive	2.12831	0.00629898	6	6
Bicuculline	Tool	GOBP_CHROMOSOME_CONDENSATION	35	0.462228	positive	1.92296	0.0130408	6	6
Kainic acid	Tool	GOBP_CHROMOSOME_CONDENSATION	34	-0.475191	negative	-1.92545	0.0158115	6	6
Pentylenetetrazol	Tool	GOBP_CHROMOSOME_CONDENSATION	36	-0.502512	negative	-2.06758	0.0100239	6	6
Picrotoxin	Tool	GOBP_CHROMOSOME_CONDENSATION	35	0.450995	positive	1.84257	0.0315207	6	6
Pilorcarpine	Tool	GOBP_CHROMOSOME_CONDENSATION	31	0.466474	positive	1.93818	0.0269766	6	6
SNC80	Tool	GOBP_CHROMOSOME_CONDENSATION	36	0.448542	positive	1.90292	0.0175717	6	6
Amoxapine	Tool	GOBP_CHROMOSOME_LOCALIZATION	79	-0.403576	negative	-1.97516	0.0197271	6	6
Bicuculline	Tool	GOBP_CHROMOSOME_LOCALIZATION	77	0.410418	positive	2.08686	0.00529113	6	6
Kainic acid	Tool	GOBP_CHROMOSOME_LOCALIZATION	74	-0.440536	negative	-2.14217	0.0053066	6	6
Pentylenetetrazol	Tool	GOBP_CHROMOSOME_LOCALIZATION	78	-0.487359	negative	-2.40169	9.51e-05	6	6
Picrotoxin	Tool	GOBP_CHROMOSOME_LOCALIZATION	78	0.51531	positive	2.50001	0	6	6
SNC80	Tool	GOBP_CHROMOSOME_LOCALIZATION	78	0.3391	positive	1.74905	0.0317371	6	6
Amoxapine	Tool	GOBP_CHROMOSOME_SEPARATION	87	-0.449663	negative	-2.19876	0.0060288	6	6
Bicuculline	Tool	GOBP_CHROMOSOME_SEPARATION	81	0.463934	positive	2.39545	0.000729	6	6
Kainic acid	Tool	GOBP_CHROMOSOME_SEPARATION	79	-0.391881	negative	-1.94626	0.014196	6	6
Pentylenetetrazol	Tool	GOBP_CHROMOSOME_SEPARATION	81	-0.504237	negative	-2.46889	0	6	6
Picrotoxin	Tool	GOBP_CHROMOSOME_SEPARATION	80	0.497179	positive	2.48052	7.25e-05	6	6
Pilorcarpine	Tool	GOBP_CHROMOSOME_SEPARATION	77	0.398501	positive	2.06334	0.012686	6	6
Bicuculline	Tool	GOBP_CONNECTIVE_TISSUE_DEVELOPMENT	222	0.349863	positive	2.12523	0.00420895	6	6
Chlopromazine	Tool	GOBP_CONNECTIVE_TISSUE_DEVELOPMENT	218	0.271488	positive	1.72477	0.0462287	6	6
Donepezil	Tool	GOBP_CONNECTIVE_TISSUE_DEVELOPMENT	212	0.328435	positive	2.08641	0.00552523	6	6
Kainic acid	Tool	GOBP_CONNECTIVE_TISSUE_DEVELOPMENT	208	-0.307761	negative	-1.81541	0.0267314	6	6
Picrotoxin	Tool	GOBP_CONNECTIVE_TISSUE_DEVELOPMENT	218	0.307232	positive	1.79652	0.0397488	6	6
SNC80	Tool	GOBP_CONNECTIVE_TISSUE_DEVELOPMENT	228	0.341338	positive	2.12661	0.00621539	6	6
Bicuculline	Tool	GOBP_DNA_DEPENDENT_DNA_REPLICATION	142	0.462078	positive	2.64051	0	6	6
Kainic acid	Tool	GOBP_DNA_DEPENDENT_DNA_REPLICATION	141	-0.391596	negative	-2.11303	0.0058955	6	6
Pentylenetetrazol	Tool	GOBP_DNA_DEPENDENT_DNA_REPLICATION	145	-0.452048	negative	-2.50494	0	6	6
Picrotoxin	Tool	GOBP_DNA_DEPENDENT_DNA_REPLICATION	144	0.497396	positive	2.71247	0	6	6
Pilorcarpine	Tool	GOBP_DNA_DEPENDENT_DNA_REPLICATION	142	0.417671	positive	2.38902	0.00104598	6	6
SNC80	Tool	GOBP_DNA_DEPENDENT_DNA_REPLICATION	146	0.354324	positive	2.03201	0.00979561	6	6
Bicuculline	Tool	GOBP_DNA_REPLICATION	253	0.40408	positive	2.48855	0	6	6
Kainic acid	Tool	GOBP_DNA_REPLICATION	249	-0.320139	negative	-1.91455	0.0168126	6	6
Pentylenetetrazol	Tool	GOBP_DNA_REPLICATION	257	-0.368572	negative	-2.2149	0.00206317	6	6
Picrotoxin	Tool	GOBP_DNA_REPLICATION	254	0.414366	positive	2.4541	6.39e-05	6	6
Pilorcarpine	Tool	GOBP_DNA_REPLICATION	248	0.301433	positive	1.91377	0.0307408	6	6
SNC80	Tool	GOBP_DNA_REPLICATION	259	0.330358	positive	2.06125	0.00813413	6	6
Bicuculline	Tool	GOBP_EMBRYONIC_ORGAN_MORPHOGENESIS	236	0.317877	positive	1.96236	0.0107309	6	6
Chlopromazine	Tool	GOBP_EMBRYONIC_ORGAN_MORPHOGENESIS	229	0.271178	positive	1.71703	0.0474647	6	6
Donepezil	Tool	GOBP_EMBRYONIC_ORGAN_MORPHOGENESIS	219	0.303987	positive	1.95785	0.0109606	6	6
Kainic acid	Tool	GOBP_EMBRYONIC_ORGAN_MORPHOGENESIS	215	-0.332883	negative	-1.96544	0.0129539	6	6
Pilorcarpine	Tool	GOBP_EMBRYONIC_ORGAN_MORPHOGENESIS	190	-0.31098	negative	-1.69931	0.0424811	6	6
SNC80	Tool	GOBP_EMBRYONIC_ORGAN_MORPHOGENESIS	240	0.321414	positive	1.98077	0.0128442	6	6
Bicuculline	Tool	GOBP_EMBRYONIC_SKELETAL_SYSTEM_DEVELOPMENT	93	0.377012	positive	1.98806	0.00925691	6	6
Chlopromazine	Tool	GOBP_EMBRYONIC_SKELETAL_SYSTEM_DEVELOPMENT	90	0.327616	positive	1.77466	0.0399813	6	6
Donepezil	Tool	GOBP_EMBRYONIC_SKELETAL_SYSTEM_DEVELOPMENT	88	0.330832	positive	1.7704	0.0277615	6	6
Kainic acid	Tool	GOBP_EMBRYONIC_SKELETAL_SYSTEM_DEVELOPMENT	87	-0.378601	negative	-1.91386	0.0168485	6	6
Picrotoxin	Tool	GOBP_EMBRYONIC_SKELETAL_SYSTEM_DEVELOPMENT	90	0.380887	positive	1.9119	0.0195843	6	6
SNC80	Tool	GOBP_EMBRYONIC_SKELETAL_SYSTEM_DEVELOPMENT	95	0.398809	positive	2.06672	0.00773312	6	6
Amoxapine	Tool	GOBP_ENDOTHELIAL_CELL_APOPTOTIC_PROCESS	51	0.477756	positive	2.19945	0.00280216	6	6
Bicuculline	Tool	GOBP_ENDOTHELIAL_CELL_APOPTOTIC_PROCESS	48	0.40448	positive	1.8498	0.0194767	6	6
Chlopromazine	Tool	GOBP_ENDOTHELIAL_CELL_APOPTOTIC_PROCESS	45	0.373298	positive	1.73243	0.0449375	6	6
Donepezil	Tool	GOBP_ENDOTHELIAL_CELL_APOPTOTIC_PROCESS	42	0.388245	positive	1.77911	0.0266193	6	6
Pilorcarpine	Tool	GOBP_ENDOTHELIAL_CELL_APOPTOTIC_PROCESS	36	-0.483287	negative	-1.94056	0.0106511	6	6
SNC80	Tool	GOBP_ENDOTHELIAL_CELL_APOPTOTIC_PROCESS	51	0.489536	positive	2.25196	0.00313375	6	6
Bicuculline	Tool	GOBP_EXTRACELLULAR_MATRIX_DISASSEMBLY	48	0.390106	positive	1.76425	0.0271735	6	6
Chlopromazine	Tool	GOBP_EXTRACELLULAR_MATRIX_DISASSEMBLY	47	0.463434	positive	2.11553	0.0103978	6	6
Donepezil	Tool	GOBP_EXTRACELLULAR_MATRIX_DISASSEMBLY	45	0.513192	positive	2.44402	0.000371	6	6
Kainic acid	Tool	GOBP_EXTRACELLULAR_MATRIX_DISASSEMBLY	44	-0.420368	negative	-1.82122	0.0258854	6	6
Pilorcarpine	Tool	GOBP_EXTRACELLULAR_MATRIX_DISASSEMBLY	38	-0.524397	negative	-2.1254	0.00355108	6	6
SNC80	Tool	GOBP_EXTRACELLULAR_MATRIX_DISASSEMBLY	50	0.397247	positive	1.84742	0.0216569	6	6
Bicuculline	Tool	GOBP_INTERLEUKIN_8_PRODUCTION	60	0.368659	positive	1.77138	0.0264029	6	6
Chlopromazine	Tool	GOBP_INTERLEUKIN_8_PRODUCTION	57	0.453334	positive	2.2314	0.00538495	6	6
Donepezil	Tool	GOBP_INTERLEUKIN_8_PRODUCTION	52	0.559711	positive	2.72465	0	6	6
Kainic acid	Tool	GOBP_INTERLEUKIN_8_PRODUCTION	50	-0.50269	negative	-2.25023	0.00288827	6	6
Pilorcarpine	Tool	GOBP_INTERLEUKIN_8_PRODUCTION	43	-0.572208	negative	-2.40674	0.000686	6	6
SNC80	Tool	GOBP_INTERLEUKIN_8_PRODUCTION	64	0.438138	positive	2.14282	0.00591007	6	6
Bicuculline	Tool	GOBP_KINETOCHORE_ORGANIZATION	20	0.698376	positive	2.52484	0	6	6
Kainic acid	Tool	GOBP_KINETOCHORE_ORGANIZATION	20	-0.706592	negative	-2.46716	0.00123337	6	6
Pentylenetetrazol	Tool	GOBP_KINETOCHORE_ORGANIZATION	20	-0.852325	negative	-3.02979	0	6	6
Picrotoxin	Tool	GOBP_KINETOCHORE_ORGANIZATION	20	0.81776	positive	2.81189	0	6	6
Pilorcarpine	Tool	GOBP_KINETOCHORE_ORGANIZATION	20	0.660255	positive	2.39488	0.000978	6	6
SNC80	Tool	GOBP_KINETOCHORE_ORGANIZATION	20	0.515614	positive	1.86648	0.0194478	6	6
Amoxapine	Tool	GOBP_MATURATION_OF_SSU_RRNA	46	0.660985	positive	2.94715	0	6	6
Bicuculline	Tool	GOBP_MATURATION_OF_SSU_RRNA	45	0.526516	positive	2.35963	0.00111542	6	6
Chlopromazine	Tool	GOBP_MATURATION_OF_SSU_RRNA	45	0.489752	positive	2.31056	0.00311437	6	6
Kainic acid	Tool	GOBP_MATURATION_OF_SSU_RRNA	45	-0.454405	negative	-1.98567	0.0114195	6	6
Pilorcarpine	Tool	GOBP_MATURATION_OF_SSU_RRNA	46	-0.452568	negative	-1.92109	0.0128426	6	6
SNC80	Tool	GOBP_MATURATION_OF_SSU_RRNA	46	0.59119	positive	2.65211	0	6	6
Amoxapine	Tool	GOBP_MATURATION_OF_SSU_RRNA_FROM_TRICISTRONIC_RRNA_TRANSCRIPT_SSU_RRNA_5_8S_RRNA_LSU_RRNA	34	0.653245	positive	2.65024	0	6	6
Bicuculline	Tool	GOBP_MATURATION_OF_SSU_RRNA_FROM_TRICISTRONIC_RRNA_TRANSCRIPT_SSU_RRNA_5_8S_RRNA_LSU_RRNA	32	0.507917	positive	2.05461	0.0060398	6	6
Chlopromazine	Tool	GOBP_MATURATION_OF_SSU_RRNA_FROM_TRICISTRONIC_RRNA_TRANSCRIPT_SSU_RRNA_5_8S_RRNA_LSU_RRNA	32	0.485832	positive	2.05418	0.0140571	6	6
Kainic acid	Tool	GOBP_MATURATION_OF_SSU_RRNA_FROM_TRICISTRONIC_RRNA_TRANSCRIPT_SSU_RRNA_5_8S_RRNA_LSU_RRNA	32	-0.492583	negative	-1.95585	0.0133075	6	6
Pilorcarpine	Tool	GOBP_MATURATION_OF_SSU_RRNA_FROM_TRICISTRONIC_RRNA_TRANSCRIPT_SSU_RRNA_5_8S_RRNA_LSU_RRNA	33	-0.463647	negative	-1.80031	0.0251766	6	6
SNC80	Tool	GOBP_MATURATION_OF_SSU_RRNA_FROM_TRICISTRONIC_RRNA_TRANSCRIPT_SSU_RRNA_5_8S_RRNA_LSU_RRNA	33	0.591434	positive	2.45451	9.34e-05	6	6
Amoxapine	Tool	GOBP_MEIOTIC_CELL_CYCLE_PROCESS	172	-0.343225	negative	-1.9587	0.0210509	6	6
Bicuculline	Tool	GOBP_MEIOTIC_CELL_CYCLE_PROCESS	166	0.31693	positive	1.83396	0.0207164	6	6
Kainic acid	Tool	GOBP_MEIOTIC_CELL_CYCLE_PROCESS	144	-0.31968	negative	-1.77712	0.0326233	6	6
Pentylenetetrazol	Tool	GOBP_MEIOTIC_CELL_CYCLE_PROCESS	171	-0.355349	negative	-2.01382	0.0158766	6	6
Picrotoxin	Tool	GOBP_MEIOTIC_CELL_CYCLE_PROCESS	160	0.459357	positive	2.53522	0	6	6
Pilorcarpine	Tool	GOBP_MEIOTIC_CELL_CYCLE_PROCESS	134	0.371795	positive	2.12535	0.0106824	6	6
Bicuculline	Tool	GOBP_MESENCHYMAL_CELL_PROLIFERATION	37	0.439634	positive	1.85661	0.0188159	6	6
Chlopromazine	Tool	GOBP_MESENCHYMAL_CELL_PROLIFERATION	35	0.421201	positive	1.81281	0.0342888	6	6
Donepezil	Tool	GOBP_MESENCHYMAL_CELL_PROLIFERATION	33	0.422082	positive	1.76638	0.028284	6	6
Kainic acid	Tool	GOBP_MESENCHYMAL_CELL_PROLIFERATION	32	-0.51907	negative	-2.06364	0.00782309	6	6
Picrotoxin	Tool	GOBP_MESENCHYMAL_CELL_PROLIFERATION	35	0.447594	positive	1.80951	0.0368909	6	6
SNC80	Tool	GOBP_MESENCHYMAL_CELL_PROLIFERATION	37	0.431556	positive	1.82953	0.0235666	6	6
Amoxapine	Tool	GOBP_MESENCHYME_MORPHOGENESIS	52	0.51344	positive	2.335	0.000836	6	6
Bicuculline	Tool	GOBP_MESENCHYME_MORPHOGENESIS	48	0.506991	positive	2.26988	0.00187821	6	6
Chlopromazine	Tool	GOBP_MESENCHYME_MORPHOGENESIS	45	0.444312	positive	2.05256	0.0141108	6	6
Donepezil	Tool	GOBP_MESENCHYME_MORPHOGENESIS	43	0.587276	positive	2.75544	0	6	6
Kainic acid	Tool	GOBP_MESENCHYME_MORPHOGENESIS	43	-0.540944	negative	-2.34291	0.00197851	6	6
SNC80	Tool	GOBP_MESENCHYME_MORPHOGENESIS	50	0.565556	positive	2.58402	0	6	6
4-aminopyridine	Tool	GOBP_METANEPHRIC_NEPHRON_DEVELOPMENT	34	-0.549906	negative	-2.25942	0.0250943	6	6
Bicuculline	Tool	GOBP_METANEPHRIC_NEPHRON_DEVELOPMENT	34	0.415457	positive	1.71088	0.0348982	6	6
Chlopromazine	Tool	GOBP_METANEPHRIC_NEPHRON_DEVELOPMENT	34	0.418849	positive	1.7727	0.0401057	6	6
Donepezil	Tool	GOBP_METANEPHRIC_NEPHRON_DEVELOPMENT	33	0.490793	positive	2.14598	0.00402241	6	6
Kainic acid	Tool	GOBP_METANEPHRIC_NEPHRON_DEVELOPMENT	32	-0.48222	negative	-1.95744	0.0133201	6	6
SNC80	Tool	GOBP_METANEPHRIC_NEPHRON_DEVELOPMENT	36	0.441679	positive	1.83917	0.0225255	6	6
Amoxapine	Tool	GOBP_METANEPHROS_DEVELOPMENT	78	0.423598	positive	2.12047	0.00403769	6	6
Bicuculline	Tool	GOBP_METANEPHROS_DEVELOPMENT	76	0.41295	positive	2.05739	0.00600798	6	6
Chlopromazine	Tool	GOBP_METANEPHROS_DEVELOPMENT	74	0.356147	positive	1.84857	0.0303734	6	6
Donepezil	Tool	GOBP_METANEPHROS_DEVELOPMENT	72	0.4609	positive	2.39294	0.000398	6	6
Kainic acid	Tool	GOBP_METANEPHROS_DEVELOPMENT	70	-0.482182	negative	-2.33183	0.00177206	6	6
SNC80	Tool	GOBP_METANEPHROS_DEVELOPMENT	78	0.415465	positive	2.13912	0.005794	6	6
Amoxapine	Tool	GOBP_METAPHASE_ANAPHASE_TRANSITION_OF_CELL_CYCLE	62	-0.451309	negative	-2.0809	0.0104948	6	6
Bicuculline	Tool	GOBP_METAPHASE_ANAPHASE_TRANSITION_OF_CELL_CYCLE	57	0.511426	positive	2.40363	0.000724	6	6
Kainic acid	Tool	GOBP_METAPHASE_ANAPHASE_TRANSITION_OF_CELL_CYCLE	56	-0.452725	negative	-2.1043	0.00632259	6	6
Pentylenetetrazol	Tool	GOBP_METAPHASE_ANAPHASE_TRANSITION_OF_CELL_CYCLE	57	-0.547777	negative	-2.53191	0	6	6
Picrotoxin	Tool	GOBP_METAPHASE_ANAPHASE_TRANSITION_OF_CELL_CYCLE	56	0.521514	positive	2.37447	0.000188	6	6
Pilorcarpine	Tool	GOBP_METAPHASE_ANAPHASE_TRANSITION_OF_CELL_CYCLE	55	0.435591	positive	2.0852	0.0127815	6	6
Amoxapine	Tool	GOBP_METAPHASE_PLATE_CONGRESSION	63	-0.420581	negative	-1.93814	0.0252614	6	6
Bicuculline	Tool	GOBP_METAPHASE_PLATE_CONGRESSION	61	0.479069	positive	2.31875	0.0014775	6	6
Kainic acid	Tool	GOBP_METAPHASE_PLATE_CONGRESSION	60	-0.470578	negative	-2.1784	0.0043264	6	6
Pentylenetetrazol	Tool	GOBP_METAPHASE_PLATE_CONGRESSION	62	-0.531394	negative	-2.50056	0	6	6
Picrotoxin	Tool	GOBP_METAPHASE_PLATE_CONGRESSION	62	0.527092	positive	2.44323	6.04e-05	6	6
SNC80	Tool	GOBP_METAPHASE_PLATE_CONGRESSION	62	0.398099	positive	1.91221	0.017003	6	6
Bicuculline	Tool	GOBP_MITOTIC_CELL_CYCLE_CHECKPOINT_SIGNALING	118	0.393649	positive	2.1707	0.00335253	6	6
Kainic acid	Tool	GOBP_MITOTIC_CELL_CYCLE_CHECKPOINT_SIGNALING	118	-0.373761	negative	-1.9936	0.0108531	6	6
Pentylenetetrazol	Tool	GOBP_MITOTIC_CELL_CYCLE_CHECKPOINT_SIGNALING	118	-0.347753	negative	-1.86498	0.0421749	6	6
Picrotoxin	Tool	GOBP_MITOTIC_CELL_CYCLE_CHECKPOINT_SIGNALING	118	0.433021	positive	2.28459	0.000535	6	6
Pilorcarpine	Tool	GOBP_MITOTIC_CELL_CYCLE_CHECKPOINT_SIGNALING	115	0.331304	positive	1.8334	0.0474532	6	6
SNC80	Tool	GOBP_MITOTIC_CELL_CYCLE_CHECKPOINT_SIGNALING	118	0.336133	positive	1.86651	0.0195085	6	6
Amoxapine	Tool	GOBP_MITOTIC_METAPHASE_PLATE_CONGRESSION	50	-0.42718	negative	-1.86612	0.0392131	6	6
Bicuculline	Tool	GOBP_MITOTIC_METAPHASE_PLATE_CONGRESSION	48	0.503018	positive	2.29664	0.00151773	6	6
Kainic acid	Tool	GOBP_MITOTIC_METAPHASE_PLATE_CONGRESSION	48	-0.477071	negative	-2.11093	0.00587742	6	6
Pentylenetetrazol	Tool	GOBP_MITOTIC_METAPHASE_PLATE_CONGRESSION	49	-0.507708	negative	-2.26451	0.00109334	6	6
Picrotoxin	Tool	GOBP_MITOTIC_METAPHASE_PLATE_CONGRESSION	49	0.507271	positive	2.22453	0.00122569	6	6
SNC80	Tool	GOBP_MITOTIC_METAPHASE_PLATE_CONGRESSION	49	0.458281	positive	2.08655	0.00749666	6	6
Amoxapine	Tool	GOBP_MONONUCLEAR_CELL_MIGRATION	136	0.384488	positive	2.13639	0.00372059	6	6
Bicuculline	Tool	GOBP_MONONUCLEAR_CELL_MIGRATION	134	0.322493	positive	1.80339	0.0233996	6	6
Chlopromazine	Tool	GOBP_MONONUCLEAR_CELL_MIGRATION	131	0.301524	positive	1.74566	0.0437958	6	6
Donepezil	Tool	GOBP_MONONUCLEAR_CELL_MIGRATION	121	0.344854	positive	1.96482	0.0105344	6	6
Pilorcarpine	Tool	GOBP_MONONUCLEAR_CELL_MIGRATION	103	-0.400322	negative	-1.97716	0.00858095	6	6
SNC80	Tool	GOBP_MONONUCLEAR_CELL_MIGRATION	140	0.308103	positive	1.76358	0.0297407	6	6
Amoxapine	Tool	GOBP_MUSCLE_CELL_MIGRATION	80	0.438455	positive	2.20034	0.00283204	6	6
Bicuculline	Tool	GOBP_MUSCLE_CELL_MIGRATION	80	0.319404	positive	1.63713	0.0475404	6	6
Chlopromazine	Tool	GOBP_MUSCLE_CELL_MIGRATION	79	0.385574	positive	2.02396	0.0153118	6	6
Donepezil	Tool	GOBP_MUSCLE_CELL_MIGRATION	75	0.367153	positive	1.93118	0.012951	6	6
Pilorcarpine	Tool	GOBP_MUSCLE_CELL_MIGRATION	69	-0.394813	negative	-1.85392	0.0190003	6	6
SNC80	Tool	GOBP_MUSCLE_CELL_MIGRATION	81	0.34736	positive	1.79994	0.0259154	6	6
Bicuculline	Tool	GOBP_NEGATIVE_REGULATION_OF_CELL_CELL_ADHESION	150	0.310958	positive	1.781	0.0260568	6	6
Chlopromazine	Tool	GOBP_NEGATIVE_REGULATION_OF_CELL_CELL_ADHESION	143	0.329923	positive	1.92557	0.0218088	6	6
Donepezil	Tool	GOBP_NEGATIVE_REGULATION_OF_CELL_CELL_ADHESION	136	0.329445	positive	1.95515	0.011202	6	6
Kainic acid	Tool	GOBP_NEGATIVE_REGULATION_OF_CELL_CELL_ADHESION	132	-0.323233	negative	-1.7821	0.031863	6	6
Pilorcarpine	Tool	GOBP_NEGATIVE_REGULATION_OF_CELL_CELL_ADHESION	121	-0.380321	negative	-1.95072	0.0101889	6	6
SNC80	Tool	GOBP_NEGATIVE_REGULATION_OF_CELL_CELL_ADHESION	159	0.30293	positive	1.76629	0.0293958	6	6
Amoxapine	Tool	GOBP_NEGATIVE_REGULATION_OF_CHROMOSOME_ORGANIZATION	81	-0.37856	negative	-1.84579	0.04399	6	6
Bicuculline	Tool	GOBP_NEGATIVE_REGULATION_OF_CHROMOSOME_ORGANIZATION	80	0.456757	positive	2.32178	0.00147739	6	6
Kainic acid	Tool	GOBP_NEGATIVE_REGULATION_OF_CHROMOSOME_ORGANIZATION	80	-0.357671	negative	-1.80054	0.0289308	6	6
Pentylenetetrazol	Tool	GOBP_NEGATIVE_REGULATION_OF_CHROMOSOME_ORGANIZATION	81	-0.474788	negative	-2.32181	0.000416	6	6
Picrotoxin	Tool	GOBP_NEGATIVE_REGULATION_OF_CHROMOSOME_ORGANIZATION	81	0.479588	positive	2.35658	0.000249	6	6
SNC80	Tool	GOBP_NEGATIVE_REGULATION_OF_CHROMOSOME_ORGANIZATION	81	0.366157	positive	1.8655	0.0194501	6	6
Amoxapine	Tool	GOBP_NEGATIVE_REGULATION_OF_ENDOTHELIAL_CELL_APOPTOTIC_PROCESS	27	0.561481	positive	2.18781	0.00292856	6	6
Bicuculline	Tool	GOBP_NEGATIVE_REGULATION_OF_ENDOTHELIAL_CELL_APOPTOTIC_PROCESS	26	0.592608	positive	2.25411	0.00202469	6	6
Chlopromazine	Tool	GOBP_NEGATIVE_REGULATION_OF_ENDOTHELIAL_CELL_APOPTOTIC_PROCESS	24	0.510325	positive	1.97994	0.0177194	6	6
Donepezil	Tool	GOBP_NEGATIVE_REGULATION_OF_ENDOTHELIAL_CELL_APOPTOTIC_PROCESS	22	0.54443	positive	2.10967	0.00472713	6	6
Pilorcarpine	Tool	GOBP_NEGATIVE_REGULATION_OF_ENDOTHELIAL_CELL_APOPTOTIC_PROCESS	20	-0.560837	negative	-1.88387	0.0161312	6	6
SNC80	Tool	GOBP_NEGATIVE_REGULATION_OF_ENDOTHELIAL_CELL_APOPTOTIC_PROCESS	27	0.649362	positive	2.55108	0	6	6
Bicuculline	Tool	GOBP_NEGATIVE_REGULATION_OF_EPITHELIAL_CELL_DIFFERENTIATION	34	0.617797	positive	2.50369	0	6	6
Chlopromazine	Tool	GOBP_NEGATIVE_REGULATION_OF_EPITHELIAL_CELL_DIFFERENTIATION	32	0.473989	positive	2.09176	0.0116031	6	6
Donepezil	Tool	GOBP_NEGATIVE_REGULATION_OF_EPITHELIAL_CELL_DIFFERENTIATION	32	0.47706	positive	2.07404	0.00595756	6	6
Kainic acid	Tool	GOBP_NEGATIVE_REGULATION_OF_EPITHELIAL_CELL_DIFFERENTIATION	32	-0.500122	negative	-2.01838	0.00998304	6	6
Picrotoxin	Tool	GOBP_NEGATIVE_REGULATION_OF_EPITHELIAL_CELL_DIFFERENTIATION	32	0.571545	positive	2.30255	0.000424	6	6
SNC80	Tool	GOBP_NEGATIVE_REGULATION_OF_EPITHELIAL_CELL_DIFFERENTIATION	35	0.530599	positive	2.22078	0.0036891	6	6
Bicuculline	Tool	GOBP_NEGATIVE_REGULATION_OF_LEUKOCYTE_CELL_CELL_ADHESION	99	0.341427	positive	1.78807	0.025137	6	6
Chlopromazine	Tool	GOBP_NEGATIVE_REGULATION_OF_LEUKOCYTE_CELL_CELL_ADHESION	92	0.328918	positive	1.7843	0.0388487	6	6
Donepezil	Tool	GOBP_NEGATIVE_REGULATION_OF_LEUKOCYTE_CELL_CELL_ADHESION	87	0.388097	positive	2.10591	0.00481982	6	6
Kainic acid	Tool	GOBP_NEGATIVE_REGULATION_OF_LEUKOCYTE_CELL_CELL_ADHESION	83	-0.33716	negative	-1.68719	0.0483442	6	6
Pentylenetetrazol	Tool	GOBP_NEGATIVE_REGULATION_OF_LEUKOCYTE_CELL_CELL_ADHESION	104	0.3919	positive	2.08825	0.0293367	6	6
SNC80	Tool	GOBP_NEGATIVE_REGULATION_OF_LEUKOCYTE_CELL_CELL_ADHESION	107	0.344346	positive	1.86697	0.0194949	6	6
Amoxapine	Tool	GOBP_NEGATIVE_REGULATION_OF_METAPHASE_ANAPHASE_TRANSITION_OF_CELL_CYCLE	40	-0.428555	negative	-1.82491	0.0473434	6	6
Bicuculline	Tool	GOBP_NEGATIVE_REGULATION_OF_METAPHASE_ANAPHASE_TRANSITION_OF_CELL_CYCLE	37	0.513666	positive	2.15285	0.00364727	6	6
Kainic acid	Tool	GOBP_NEGATIVE_REGULATION_OF_METAPHASE_ANAPHASE_TRANSITION_OF_CELL_CYCLE	36	-0.488353	negative	-2.07176	0.00746369	6	6
Pentylenetetrazol	Tool	GOBP_NEGATIVE_REGULATION_OF_METAPHASE_ANAPHASE_TRANSITION_OF_CELL_CYCLE	38	-0.611678	negative	-2.54113	0	6	6
Picrotoxin	Tool	GOBP_NEGATIVE_REGULATION_OF_METAPHASE_ANAPHASE_TRANSITION_OF_CELL_CYCLE	37	0.572673	positive	2.34203	0.00026	6	6
Pilorcarpine	Tool	GOBP_NEGATIVE_REGULATION_OF_METAPHASE_ANAPHASE_TRANSITION_OF_CELL_CYCLE	36	0.491208	positive	2.13452	0.0105706	6	6
4-aminopyridine	Tool	GOBP_NEPHRON_DEVELOPMENT	129	-0.403243	negative	-2.20638	0.0272326	6	6
Bicuculline	Tool	GOBP_NEPHRON_DEVELOPMENT	130	0.304511	positive	1.72442	0.0328576	6	6
Chlopromazine	Tool	GOBP_NEPHRON_DEVELOPMENT	128	0.335085	positive	1.90592	0.0232697	6	6
Donepezil	Tool	GOBP_NEPHRON_DEVELOPMENT	125	0.38141	positive	2.21118	0.00295983	6	6
Kainic acid	Tool	GOBP_NEPHRON_DEVELOPMENT	123	-0.377897	negative	-2.03124	0.010083	6	6
SNC80	Tool	GOBP_NEPHRON_DEVELOPMENT	133	0.361864	positive	2.0302	0.0099074	6	6
4-aminopyridine	Tool	GOBP_NEPHRON_EPITHELIUM_DEVELOPMENT	95	-0.397865	negative	-2.06002	0.0452742	6	6
Bicuculline	Tool	GOBP_NEPHRON_EPITHELIUM_DEVELOPMENT	96	0.309766	positive	1.6392	0.0472113	6	6
Chlopromazine	Tool	GOBP_NEPHRON_EPITHELIUM_DEVELOPMENT	94	0.365356	positive	1.98636	0.0171606	6	6
Donepezil	Tool	GOBP_NEPHRON_EPITHELIUM_DEVELOPMENT	92	0.4265	positive	2.36055	0.000874	6	6
Kainic acid	Tool	GOBP_NEPHRON_EPITHELIUM_DEVELOPMENT	90	-0.375939	negative	-1.90949	0.0174359	6	6
SNC80	Tool	GOBP_NEPHRON_EPITHELIUM_DEVELOPMENT	98	0.407447	positive	2.16429	0.00487018	6	6
Bicuculline	Tool	GOBP_NEUROTRANSMITTER_SECRETION	133	-0.428109	negative	-2.24766	0.00761692	6	6
Chlopromazine	Tool	GOBP_NEUROTRANSMITTER_SECRETION	131	-0.514714	negative	-2.59753	0	6	6
Donepezil	Tool	GOBP_NEUROTRANSMITTER_SECRETION	130	-0.432088	negative	-2.11632	0.00946865	6	6
Kainic acid	Tool	GOBP_NEUROTRANSMITTER_SECRETION	130	0.38529	positive	2.08909	0.0418786	6	6
Pentylenetetrazol	Tool	GOBP_NEUROTRANSMITTER_SECRETION	133	-0.341444	negative	-1.84545	0.0468711	6	6
SNC80	Tool	GOBP_NEUROTRANSMITTER_SECRETION	140	-0.517154	negative	-2.75495	0	6	6
Amoxapine	Tool	GOBP_NUCLEAR_CHROMOSOME_SEGREGATION	256	-0.377613	negative	-2.24855	0.00449687	6	6
Bicuculline	Tool	GOBP_NUCLEAR_CHROMOSOME_SEGREGATION	244	0.377535	positive	2.33399	0.00125277	6	6
Kainic acid	Tool	GOBP_NUCLEAR_CHROMOSOME_SEGREGATION	229	-0.357565	negative	-2.11752	0.00580885	6	6
Pentylenetetrazol	Tool	GOBP_NUCLEAR_CHROMOSOME_SEGREGATION	244	-0.432762	negative	-2.57627	0	6	6
Picrotoxin	Tool	GOBP_NUCLEAR_CHROMOSOME_SEGREGATION	239	0.468903	positive	2.74622	0	6	6
Pilorcarpine	Tool	GOBP_NUCLEAR_CHROMOSOME_SEGREGATION	222	0.40191	positive	2.48488	0.000787	6	6
Amoxapine	Tool	GOBP_ORGANELLE_FISSION	439	-0.31928	negative	-2.00289	0.0167387	6	6
Bicuculline	Tool	GOBP_ORGANELLE_FISSION	424	0.308129	positive	2.02739	0.0067119	6	6
Kainic acid	Tool	GOBP_ORGANELLE_FISSION	397	-0.290654	negative	-1.84827	0.0233921	6	6
Pentylenetetrazol	Tool	GOBP_ORGANELLE_FISSION	429	-0.34013	negative	-2.15459	0.00419765	6	6
Picrotoxin	Tool	GOBP_ORGANELLE_FISSION	416	0.373415	positive	2.35015	0.00024	6	6
Pilorcarpine	Tool	GOBP_ORGANELLE_FISSION	385	0.293015	positive	1.90862	0.0307358	6	6
Amoxapine	Tool	GOBP_OSSIFICATION	374	0.333315	positive	2.11196	0.00415194	6	6
Bicuculline	Tool	GOBP_OSSIFICATION	364	0.311967	positive	2.03674	0.00668106	6	6
Chlopromazine	Tool	GOBP_OSSIFICATION	358	0.268546	positive	1.76849	0.0405944	6	6
Donepezil	Tool	GOBP_OSSIFICATION	351	0.319789	positive	2.1721	0.00347708	6	6
Kainic acid	Tool	GOBP_OSSIFICATION	347	-0.301708	negative	-1.89785	0.0180205	6	6
SNC80	Tool	GOBP_OSSIFICATION	369	0.330443	positive	2.13429	0.00602449	6	6
Amoxapine	Tool	GOBP_POSITIVE_REGULATION_OF_EPITHELIAL_TO_MESENCHYMAL_TRANSITION	47	0.482099	positive	2.15486	0.00323491	6	6
Bicuculline	Tool	GOBP_POSITIVE_REGULATION_OF_EPITHELIAL_TO_MESENCHYMAL_TRANSITION	45	0.526499	positive	2.33621	0.00124469	6	6
Chlopromazine	Tool	GOBP_POSITIVE_REGULATION_OF_EPITHELIAL_TO_MESENCHYMAL_TRANSITION	45	0.406084	positive	1.85755	0.0290276	6	6
Donepezil	Tool	GOBP_POSITIVE_REGULATION_OF_EPITHELIAL_TO_MESENCHYMAL_TRANSITION	42	0.519149	positive	2.39817	0.00041	6	6
Kainic acid	Tool	GOBP_POSITIVE_REGULATION_OF_EPITHELIAL_TO_MESENCHYMAL_TRANSITION	42	-0.458849	negative	-1.97302	0.012508	6	6
SNC80	Tool	GOBP_POSITIVE_REGULATION_OF_EPITHELIAL_TO_MESENCHYMAL_TRANSITION	45	0.548965	positive	2.4227	0.000356	6	6
Bicuculline	Tool	GOBP_POSITIVE_REGULATION_OF_INTERLEUKIN_8_PRODUCTION	45	0.366312	positive	1.65442	0.0437765	6	6
Chlopromazine	Tool	GOBP_POSITIVE_REGULATION_OF_INTERLEUKIN_8_PRODUCTION	43	0.482092	positive	2.19507	0.00636934	6	6
Donepezil	Tool	GOBP_POSITIVE_REGULATION_OF_INTERLEUKIN_8_PRODUCTION	38	0.577805	positive	2.57722	0	6	6
Kainic acid	Tool	GOBP_POSITIVE_REGULATION_OF_INTERLEUKIN_8_PRODUCTION	37	-0.482143	negative	-2.01733	0.00996825	6	6
Pilorcarpine	Tool	GOBP_POSITIVE_REGULATION_OF_INTERLEUKIN_8_PRODUCTION	32	-0.626298	negative	-2.39775	0.000572	6	6
SNC80	Tool	GOBP_POSITIVE_REGULATION_OF_INTERLEUKIN_8_PRODUCTION	47	0.49713	positive	2.25953	0.00275042	6	6
Amoxapine	Tool	GOBP_POSITIVE_REGULATION_OF_MIRNA_TRANSCRIPTION	40	0.539279	positive	2.30273	0.000975	6	6
Bicuculline	Tool	GOBP_POSITIVE_REGULATION_OF_MIRNA_TRANSCRIPTION	39	0.483866	positive	2.07344	0.00563526	6	6
Chlopromazine	Tool	GOBP_POSITIVE_REGULATION_OF_MIRNA_TRANSCRIPTION	38	0.512185	positive	2.25667	0.00464841	6	6
Donepezil	Tool	GOBP_POSITIVE_REGULATION_OF_MIRNA_TRANSCRIPTION	36	0.396132	positive	1.75563	0.0295344	6	6
Pilorcarpine	Tool	GOBP_POSITIVE_REGULATION_OF_MIRNA_TRANSCRIPTION	33	-0.468462	negative	-1.81004	0.0239316	6	6
SNC80	Tool	GOBP_POSITIVE_REGULATION_OF_MIRNA_TRANSCRIPTION	39	0.576395	positive	2.52794	0	6	6
Bicuculline	Tool	GOBP_PROTEIN_LOCALIZATION_TO_CHROMOSOME_CENTROMERIC_REGION	22	0.634925	positive	2.31705	0.00143757	6	6
Kainic acid	Tool	GOBP_PROTEIN_LOCALIZATION_TO_CHROMOSOME_CENTROMERIC_REGION	22	-0.564729	negative	-2.0269	0.0100293	6	6
Pentylenetetrazol	Tool	GOBP_PROTEIN_LOCALIZATION_TO_CHROMOSOME_CENTROMERIC_REGION	22	-0.645499	negative	-2.37811	0.000125	6	6
Picrotoxin	Tool	GOBP_PROTEIN_LOCALIZATION_TO_CHROMOSOME_CENTROMERIC_REGION	22	0.631839	positive	2.2653	0.000694	6	6
Pilorcarpine	Tool	GOBP_PROTEIN_LOCALIZATION_TO_CHROMOSOME_CENTROMERIC_REGION	22	0.552613	positive	2.07379	0.0131125	6	6
SNC80	Tool	GOBP_PROTEIN_LOCALIZATION_TO_CHROMOSOME_CENTROMERIC_REGION	22	0.496316	positive	1.87288	0.0191851	6	6
Bicuculline	Tool	GOBP_PROTEIN_LOCALIZATION_TO_CONDENSED_CHROMOSOME	17	0.657857	positive	2.23645	0.00215207	6	6
Kainic acid	Tool	GOBP_PROTEIN_LOCALIZATION_TO_CONDENSED_CHROMOSOME	17	-0.692415	negative	-2.27107	0.00264854	6	6
Pentylenetetrazol	Tool	GOBP_PROTEIN_LOCALIZATION_TO_CONDENSED_CHROMOSOME	17	-0.728702	negative	-2.40481	9.98e-05	6	6
Picrotoxin	Tool	GOBP_PROTEIN_LOCALIZATION_TO_CONDENSED_CHROMOSOME	17	0.689505	positive	2.2512	0.0008	6	6
Pilorcarpine	Tool	GOBP_PROTEIN_LOCALIZATION_TO_CONDENSED_CHROMOSOME	17	0.585036	positive	1.984	0.0206823	6	6
SNC80	Tool	GOBP_PROTEIN_LOCALIZATION_TO_CONDENSED_CHROMOSOME	17	0.528926	positive	1.78263	0.027982	6	6
Bicuculline	Tool	GOBP_REGULATION_OF_CARTILAGE_DEVELOPMENT	59	0.432072	positive	2.08516	0.00535945	6	6
Chlopromazine	Tool	GOBP_REGULATION_OF_CARTILAGE_DEVELOPMENT	58	0.383811	positive	1.89104	0.0247464	6	6
Donepezil	Tool	GOBP_REGULATION_OF_CARTILAGE_DEVELOPMENT	57	0.384535	positive	1.86825	0.0173131	6	6
Kainic acid	Tool	GOBP_REGULATION_OF_CARTILAGE_DEVELOPMENT	57	-0.419408	negative	-1.96703	0.0128512	6	6
Picrotoxin	Tool	GOBP_REGULATION_OF_CARTILAGE_DEVELOPMENT	58	0.457957	positive	2.07028	0.00576373	6	6
SNC80	Tool	GOBP_REGULATION_OF_CARTILAGE_DEVELOPMENT	59	0.408947	positive	1.97658	0.0129269	6	6
Bicuculline	Tool	GOBP_REGULATION_OF_CHONDROCYTE_DIFFERENTIATION	44	0.426827	positive	1.91495	0.0135622	6	6
Chlopromazine	Tool	GOBP_REGULATION_OF_CHONDROCYTE_DIFFERENTIATION	43	0.425767	positive	1.97506	0.0185416	6	6
Donepezil	Tool	GOBP_REGULATION_OF_CHONDROCYTE_DIFFERENTIATION	42	0.364182	positive	1.7092	0.0364361	6	6
Kainic acid	Tool	GOBP_REGULATION_OF_CHONDROCYTE_DIFFERENTIATION	42	-0.446255	negative	-1.92913	0.0153245	6	6
Picrotoxin	Tool	GOBP_REGULATION_OF_CHONDROCYTE_DIFFERENTIATION	43	0.470422	positive	1.99551	0.0111589	6	6
SNC80	Tool	GOBP_REGULATION_OF_CHONDROCYTE_DIFFERENTIATION	44	0.430512	positive	1.96137	0.013955	6	6
Bicuculline	Tool	GOBP_REGULATION_OF_DNA_DEPENDENT_DNA_REPLICATION	47	0.469451	positive	2.14181	0.00383264	6	6
Kainic acid	Tool	GOBP_REGULATION_OF_DNA_DEPENDENT_DNA_REPLICATION	46	-0.460526	negative	-1.99729	0.0105971	6	6
Pentylenetetrazol	Tool	GOBP_REGULATION_OF_DNA_DEPENDENT_DNA_REPLICATION	48	-0.510179	negative	-2.26348	0.0010543	6	6
Picrotoxin	Tool	GOBP_REGULATION_OF_DNA_DEPENDENT_DNA_REPLICATION	48	0.494859	positive	2.1497	0.00251702	6	6
Pilorcarpine	Tool	GOBP_REGULATION_OF_DNA_DEPENDENT_DNA_REPLICATION	47	0.407648	positive	1.85402	0.043572	6	6
SNC80	Tool	GOBP_REGULATION_OF_DNA_DEPENDENT_DNA_REPLICATION	49	0.36072	positive	1.65606	0.0446287	6	6
Amoxapine	Tool	GOBP_REGULATION_OF_EPITHELIAL_CELL_APOPTOTIC_PROCESS	75	0.432521	positive	2.14195	0.00346988	6	6
Bicuculline	Tool	GOBP_REGULATION_OF_EPITHELIAL_CELL_APOPTOTIC_PROCESS	71	0.370212	positive	1.83265	0.0208786	6	6
Chlopromazine	Tool	GOBP_REGULATION_OF_EPITHELIAL_CELL_APOPTOTIC_PROCESS	68	0.37559	positive	1.89377	0.0248774	6	6
Donepezil	Tool	GOBP_REGULATION_OF_EPITHELIAL_CELL_APOPTOTIC_PROCESS	63	0.365877	positive	1.83913	0.0194246	6	6
Pilorcarpine	Tool	GOBP_REGULATION_OF_EPITHELIAL_CELL_APOPTOTIC_PROCESS	56	-0.453321	negative	-2.01541	0.00697494	6	6
SNC80	Tool	GOBP_REGULATION_OF_EPITHELIAL_CELL_APOPTOTIC_PROCESS	76	0.480698	positive	2.48643	0	6	6
Amoxapine	Tool	GOBP_REGULATION_OF_INFLAMMATORY_RESPONSE	294	0.339142	positive	2.12955	0.00393017	6	6
Bicuculline	Tool	GOBP_REGULATION_OF_INFLAMMATORY_RESPONSE	290	0.294279	positive	1.86465	0.0178054	6	6
Chlopromazine	Tool	GOBP_REGULATION_OF_INFLAMMATORY_RESPONSE	270	0.332944	positive	2.16207	0.00810249	6	6
Donepezil	Tool	GOBP_REGULATION_OF_INFLAMMATORY_RESPONSE	252	0.286127	positive	1.85173	0.0186613	6	6
Pilorcarpine	Tool	GOBP_REGULATION_OF_INFLAMMATORY_RESPONSE	212	-0.414582	negative	-2.3181	0.00103663	6	6
SNC80	Tool	GOBP_REGULATION_OF_INFLAMMATORY_RESPONSE	303	0.260277	positive	1.67025	0.0424876	6	6
Bicuculline	Tool	GOBP_REGULATION_OF_TISSUE_REMODELING	63	0.365519	positive	1.767	0.0270029	6	6
Chlopromazine	Tool	GOBP_REGULATION_OF_TISSUE_REMODELING	61	0.44341	positive	2.14545	0.00872461	6	6
Donepezil	Tool	GOBP_REGULATION_OF_TISSUE_REMODELING	57	0.391823	positive	1.90872	0.0145229	6	6
Picrotoxin	Tool	GOBP_REGULATION_OF_TISSUE_REMODELING	62	0.394254	positive	1.83465	0.0320473	6	6
Pilorcarpine	Tool	GOBP_REGULATION_OF_TISSUE_REMODELING	49	-0.436142	negative	-1.88294	0.0161649	6	6
SNC80	Tool	GOBP_REGULATION_OF_TISSUE_REMODELING	65	0.377624	positive	1.86278	0.0195972	6	6
Bicuculline	Tool	GOBP_REGULATION_OF_VASCULATURE_DEVELOPMENT	245	0.315325	positive	1.95683	0.0108482	6	6
Chlopromazine	Tool	GOBP_REGULATION_OF_VASCULATURE_DEVELOPMENT	240	0.351451	positive	2.21235	0.00595458	6	6
Donepezil	Tool	GOBP_REGULATION_OF_VASCULATURE_DEVELOPMENT	230	0.342043	positive	2.21794	0.00289581	6	6
Kainic acid	Tool	GOBP_REGULATION_OF_VASCULATURE_DEVELOPMENT	221	-0.315702	negative	-1.85349	0.022787	6	6
Pilorcarpine	Tool	GOBP_REGULATION_OF_VASCULATURE_DEVELOPMENT	203	-0.389538	negative	-2.15834	0.00257913	6	6
SNC80	Tool	GOBP_REGULATION_OF_VASCULATURE_DEVELOPMENT	254	0.33787	positive	2.13368	0.00596094	6	6
4-aminopyridine	Tool	GOBP_RENAL_SYSTEM_VASCULATURE_DEVELOPMENT	26	-0.557653	negative	-2.16257	0.0358871	6	6
Bicuculline	Tool	GOBP_RENAL_SYSTEM_VASCULATURE_DEVELOPMENT	26	0.482993	positive	1.88649	0.0160316	6	6
Donepezil	Tool	GOBP_RENAL_SYSTEM_VASCULATURE_DEVELOPMENT	25	0.473923	positive	1.87604	0.0168119	6	6
Kainic acid	Tool	GOBP_RENAL_SYSTEM_VASCULATURE_DEVELOPMENT	24	-0.540116	negative	-2.01161	0.0103305	6	6
Pentylenetetrazol	Tool	GOBP_RENAL_SYSTEM_VASCULATURE_DEVELOPMENT	27	-0.555035	negative	-2.0892	0.00780737	6	6
SNC80	Tool	GOBP_RENAL_SYSTEM_VASCULATURE_DEVELOPMENT	28	0.422576	positive	1.67364	0.0420618	6	6
4-aminopyridine	Tool	GOBP_RENAL_TUBULE_DEVELOPMENT	83	-0.399563	negative	-2.0145	0.0493618	6	6
Bicuculline	Tool	GOBP_RENAL_TUBULE_DEVELOPMENT	84	0.323926	positive	1.68613	0.0381541	6	6
Chlopromazine	Tool	GOBP_RENAL_TUBULE_DEVELOPMENT	82	0.385659	positive	2.03883	0.0148489	6	6
Donepezil	Tool	GOBP_RENAL_TUBULE_DEVELOPMENT	80	0.449365	positive	2.42842	0.0003	6	6
Kainic acid	Tool	GOBP_RENAL_TUBULE_DEVELOPMENT	79	-0.386692	negative	-1.9177	0.0168212	6	6
SNC80	Tool	GOBP_RENAL_TUBULE_DEVELOPMENT	85	0.40825	positive	2.1206	0.00633654	6	6
Amoxapine	Tool	GOBP_RESPONSE_TO_INTERLEUKIN_1	97	0.434874	positive	2.25186	0.00178935	6	6
Bicuculline	Tool	GOBP_RESPONSE_TO_INTERLEUKIN_1	96	0.331572	positive	1.75623	0.0283347	6	6
Chlopromazine	Tool	GOBP_RESPONSE_TO_INTERLEUKIN_1	95	0.392128	positive	2.1441	0.00828911	6	6
Donepezil	Tool	GOBP_RESPONSE_TO_INTERLEUKIN_1	89	0.386212	positive	2.11551	0.00452199	6	6
Pilorcarpine	Tool	GOBP_RESPONSE_TO_INTERLEUKIN_1	79	-0.456468	negative	-2.19809	0.00184735	6	6
SNC80	Tool	GOBP_RESPONSE_TO_INTERLEUKIN_1	103	0.360724	positive	1.94801	0.0147055	6	6
Bicuculline	Tool	GOBP_RESPONSE_TO_TRANSFORMING_GROWTH_FACTOR_BETA	228	0.330232	positive	2.00496	0.00820983	6	6
Chlopromazine	Tool	GOBP_RESPONSE_TO_TRANSFORMING_GROWTH_FACTOR_BETA	225	0.276747	positive	1.73131	0.044986	6	6
Donepezil	Tool	GOBP_RESPONSE_TO_TRANSFORMING_GROWTH_FACTOR_BETA	216	0.304394	positive	1.90322	0.0148815	6	6
Kainic acid	Tool	GOBP_RESPONSE_TO_TRANSFORMING_GROWTH_FACTOR_BETA	214	-0.292155	negative	-1.72563	0.0415743	6	6
Picrotoxin	Tool	GOBP_RESPONSE_TO_TRANSFORMING_GROWTH_FACTOR_BETA	228	0.307747	positive	1.78746	0.0416695	6	6
SNC80	Tool	GOBP_RESPONSE_TO_TRANSFORMING_GROWTH_FACTOR_BETA	236	0.318615	positive	1.97111	0.0134006	6	6
Bicuculline	Tool	GOBP_RESPONSE_TO_WOUNDING	473	0.305521	positive	2.06371	0.00596376	6	6
Chlopromazine	Tool	GOBP_RESPONSE_TO_WOUNDING	458	0.30558	positive	2.06789	0.0131647	6	6
Donepezil	Tool	GOBP_RESPONSE_TO_WOUNDING	433	0.302902	positive	2.10231	0.00487297	6	6
Kainic acid	Tool	GOBP_RESPONSE_TO_WOUNDING	423	-0.282509	negative	-1.83652	0.0244691	6	6
Pilorcarpine	Tool	GOBP_RESPONSE_TO_WOUNDING	385	-0.371311	negative	-2.23412	0.0012713	6	6
SNC80	Tool	GOBP_RESPONSE_TO_WOUNDING	482	0.29349	positive	1.96937	0.0134801	6	6
Amoxapine	Tool	GOBP_RIBONUCLEOPROTEIN_COMPLEX_BIOGENESIS	387	0.412872	positive	2.62392	0	6	6
Bicuculline	Tool	GOBP_RIBONUCLEOPROTEIN_COMPLEX_BIOGENESIS	386	0.324687	positive	2.12836	0.00410034	6	6
Chlopromazine	Tool	GOBP_RIBONUCLEOPROTEIN_COMPLEX_BIOGENESIS	386	0.273579	positive	1.84401	0.0301671	6	6
Pentylenetetrazol	Tool	GOBP_RIBONUCLEOPROTEIN_COMPLEX_BIOGENESIS	376	-0.296379	negative	-1.85597	0.0442702	6	6
Pilorcarpine	Tool	GOBP_RIBONUCLEOPROTEIN_COMPLEX_BIOGENESIS	373	-0.301131	negative	-1.79023	0.0267858	6	6
SNC80	Tool	GOBP_RIBONUCLEOPROTEIN_COMPLEX_BIOGENESIS	377	0.443689	positive	2.91829	0	6	6
Amoxapine	Tool	GOBP_RIBOSOMAL_LARGE_SUBUNIT_BIOGENESIS	63	0.542059	positive	2.56828	0	6	6
Bicuculline	Tool	GOBP_RIBOSOMAL_LARGE_SUBUNIT_BIOGENESIS	59	0.37946	positive	1.76165	0.0274838	6	6
Chlopromazine	Tool	GOBP_RIBOSOMAL_LARGE_SUBUNIT_BIOGENESIS	59	0.511377	positive	2.51415	0	6	6
Pentylenetetrazol	Tool	GOBP_RIBOSOMAL_LARGE_SUBUNIT_BIOGENESIS	57	-0.415449	negative	-1.9055	0.0337324	6	6
Pilorcarpine	Tool	GOBP_RIBOSOMAL_LARGE_SUBUNIT_BIOGENESIS	55	-0.435234	negative	-1.88039	0.0162536	6	6
SNC80	Tool	GOBP_RIBOSOMAL_LARGE_SUBUNIT_BIOGENESIS	57	0.562835	positive	2.65586	0	6	6
Amoxapine	Tool	GOBP_RIBOSOMAL_SMALL_SUBUNIT_BIOGENESIS	63	0.618603	positive	2.9611	0	6	6
Bicuculline	Tool	GOBP_RIBOSOMAL_SMALL_SUBUNIT_BIOGENESIS	65	0.422024	positive	2.05889	0.00604028	6	6
Chlopromazine	Tool	GOBP_RIBOSOMAL_SMALL_SUBUNIT_BIOGENESIS	65	0.468384	positive	2.33239	0.00392035	6	6
Kainic acid	Tool	GOBP_RIBOSOMAL_SMALL_SUBUNIT_BIOGENESIS	64	-0.385498	negative	-1.84132	0.0240512	6	6
Pilorcarpine	Tool	GOBP_RIBOSOMAL_SMALL_SUBUNIT_BIOGENESIS	62	-0.4462	negative	-2.02992	0.0065863	6	6
SNC80	Tool	GOBP_RIBOSOMAL_SMALL_SUBUNIT_BIOGENESIS	62	0.585434	positive	2.82523	0	6	6
Bicuculline	Tool	GOBP_SKELETAL_SYSTEM_DEVELOPMENT	429	0.311476	positive	2.03485	0.00657206	6	6
Chlopromazine	Tool	GOBP_SKELETAL_SYSTEM_DEVELOPMENT	420	0.275709	positive	1.89243	0.0246252	6	6
Donepezil	Tool	GOBP_SKELETAL_SYSTEM_DEVELOPMENT	410	0.310899	positive	2.10533	0.00479818	6	6
Kainic acid	Tool	GOBP_SKELETAL_SYSTEM_DEVELOPMENT	406	-0.278778	negative	-1.79751	0.0295221	6	6
Pilorcarpine	Tool	GOBP_SKELETAL_SYSTEM_DEVELOPMENT	372	-0.281603	negative	-1.67229	0.0478349	6	6
SNC80	Tool	GOBP_SKELETAL_SYSTEM_DEVELOPMENT	437	0.322043	positive	2.11955	0.00631787	6	6
Bicuculline	Tool	GOBP_SMOOTH_MUSCLE_TISSUE_DEVELOPMENT	22	0.66973	positive	2.44986	0.000408	6	6
Chlopromazine	Tool	GOBP_SMOOTH_MUSCLE_TISSUE_DEVELOPMENT	22	0.523794	positive	2.03097	0.0150824	6	6
Donepezil	Tool	GOBP_SMOOTH_MUSCLE_TISSUE_DEVELOPMENT	21	0.582449	positive	2.16425	0.00353052	6	6
Kainic acid	Tool	GOBP_SMOOTH_MUSCLE_TISSUE_DEVELOPMENT	20	-0.550135	negative	-1.93981	0.0145229	6	6
Picrotoxin	Tool	GOBP_SMOOTH_MUSCLE_TISSUE_DEVELOPMENT	22	0.539565	positive	1.95588	0.0151425	6	6
SNC80	Tool	GOBP_SMOOTH_MUSCLE_TISSUE_DEVELOPMENT	22	0.610416	positive	2.28034	0.00207429	6	6
Amoxapine	Tool	GOBP_T_CELL_ACTIVATION_INVOLVED_IN_IMMUNE_RESPONSE	74	0.484104	positive	2.33519	0.000874	6	6
Bicuculline	Tool	GOBP_T_CELL_ACTIVATION_INVOLVED_IN_IMMUNE_RESPONSE	75	0.388398	positive	1.93106	0.0125249	6	6
Chlopromazine	Tool	GOBP_T_CELL_ACTIVATION_INVOLVED_IN_IMMUNE_RESPONSE	68	0.377179	positive	1.9071	0.0235252	6	6
Donepezil	Tool	GOBP_T_CELL_ACTIVATION_INVOLVED_IN_IMMUNE_RESPONSE	64	0.427179	positive	2.17365	0.00347267	6	6
Pilorcarpine	Tool	GOBP_T_CELL_ACTIVATION_INVOLVED_IN_IMMUNE_RESPONSE	50	-0.472962	negative	-2.01875	0.00704532	6	6
SNC80	Tool	GOBP_T_CELL_ACTIVATION_INVOLVED_IN_IMMUNE_RESPONSE	80	0.371176	positive	1.9391	0.015106	6	6
Amoxapine	Tool	GOBP_T_CELL_DIFFERENTIATION_INVOLVED_IN_IMMUNE_RESPONSE	55	0.508423	positive	2.34251	0.000938	6	6
Bicuculline	Tool	GOBP_T_CELL_DIFFERENTIATION_INVOLVED_IN_IMMUNE_RESPONSE	56	0.435429	positive	2.06245	0.00600776	6	6
Chlopromazine	Tool	GOBP_T_CELL_DIFFERENTIATION_INVOLVED_IN_IMMUNE_RESPONSE	50	0.396657	positive	1.90539	0.0232688	6	6
Donepezil	Tool	GOBP_T_CELL_DIFFERENTIATION_INVOLVED_IN_IMMUNE_RESPONSE	47	0.457521	positive	2.08788	0.00552291	6	6
Pilorcarpine	Tool	GOBP_T_CELL_DIFFERENTIATION_INVOLVED_IN_IMMUNE_RESPONSE	38	-0.501457	negative	-2.02672	0.00667599	6	6
SNC80	Tool	GOBP_T_CELL_DIFFERENTIATION_INVOLVED_IN_IMMUNE_RESPONSE	59	0.397475	positive	1.88971	0.0181005	6	6
Bicuculline	Tool	GOBP_TISSUE_REMODELING	141	0.371473	positive	2.10466	0.00468763	6	6
Chlopromazine	Tool	GOBP_TISSUE_REMODELING	135	0.37346	positive	2.14269	0.00834004	6	6
Donepezil	Tool	GOBP_TISSUE_REMODELING	127	0.407847	positive	2.37112	0.000687	6	6
Picrotoxin	Tool	GOBP_TISSUE_REMODELING	137	0.350124	positive	1.88844	0.0222623	6	6
Pilorcarpine	Tool	GOBP_TISSUE_REMODELING	114	-0.399985	negative	-2.02015	0.00706286	6	6
SNC80	Tool	GOBP_TISSUE_REMODELING	144	0.364596	positive	2.07833	0.00737713	6	6
Bicuculline	Tool	GOBP_TRANSFORMING_GROWTH_FACTOR_BETA_RECEPTOR_SIGNALING_PATHWAY	178	0.345522	positive	2.03429	0.00656901	6	6
Chlopromazine	Tool	GOBP_TRANSFORMING_GROWTH_FACTOR_BETA_RECEPTOR_SIGNALING_PATHWAY	176	0.32164	positive	1.93728	0.021687	6	6
Donepezil	Tool	GOBP_TRANSFORMING_GROWTH_FACTOR_BETA_RECEPTOR_SIGNALING_PATHWAY	168	0.355349	positive	2.13436	0.00415265	6	6
Kainic acid	Tool	GOBP_TRANSFORMING_GROWTH_FACTOR_BETA_RECEPTOR_SIGNALING_PATHWAY	166	-0.325894	negative	-1.84602	0.0235461	6	6
Picrotoxin	Tool	GOBP_TRANSFORMING_GROWTH_FACTOR_BETA_RECEPTOR_SIGNALING_PATHWAY	178	0.318269	positive	1.78238	0.0430634	6	6
SNC80	Tool	GOBP_TRANSFORMING_GROWTH_FACTOR_BETA_RECEPTOR_SIGNALING_PATHWAY	183	0.346892	positive	2.08605	0.00743422	6	6
Bicuculline	Tool	GOBP_WOUND_HEALING	362	0.315761	positive	2.0358	0.00664021	6	6
Chlopromazine	Tool	GOBP_WOUND_HEALING	350	0.345278	positive	2.3183	0.00371225	6	6
Donepezil	Tool	GOBP_WOUND_HEALING	330	0.326129	positive	2.14237	0.00403777	6	6
Kainic acid	Tool	GOBP_WOUND_HEALING	322	-0.308983	negative	-1.91674	0.0166692	6	6
Pilorcarpine	Tool	GOBP_WOUND_HEALING	289	-0.419619	negative	-2.43489	0.000382	6	6
SNC80	Tool	GOBP_WOUND_HEALING	370	0.325407	positive	2.16143	0.00489797	6	6
Amoxapine	Tool	GOBP_ALPHA_BETA_T_CELL_DIFFERENTIATION	86	0.436667	positive	2.18363	0.00296947	5	5
Bicuculline	Tool	GOBP_ALPHA_BETA_T_CELL_DIFFERENTIATION	87	0.325994	positive	1.67312	0.0399964	5	5
Donepezil	Tool	GOBP_ALPHA_BETA_T_CELL_DIFFERENTIATION	76	0.322907	positive	1.7251	0.0339756	5	5
Pilorcarpine	Tool	GOBP_ALPHA_BETA_T_CELL_DIFFERENTIATION	64	-0.397543	negative	-1.8118	0.0236922	5	5
SNC80	Tool	GOBP_ALPHA_BETA_T_CELL_DIFFERENTIATION	92	0.31064	positive	1.64367	0.0470285	5	5
Bicuculline	Tool	GOBP_AMEBOIDAL_TYPE_CELL_MIGRATION	385	0.260142	positive	1.69442	0.0366691	5	5
Chlopromazine	Tool	GOBP_AMEBOIDAL_TYPE_CELL_MIGRATION	378	0.292286	positive	1.96392	0.0190793	5	5
Donepezil	Tool	GOBP_AMEBOIDAL_TYPE_CELL_MIGRATION	362	0.274608	positive	1.85111	0.0186188	5	5
Pilorcarpine	Tool	GOBP_AMEBOIDAL_TYPE_CELL_MIGRATION	335	-0.289756	negative	-1.71721	0.0402223	5	5
SNC80	Tool	GOBP_AMEBOIDAL_TYPE_CELL_MIGRATION	390	0.294131	positive	1.96039	0.0138486	5	5
Bicuculline	Tool	GOBP_APPENDAGE_DEVELOPMENT	150	0.304202	positive	1.74652	0.0295012	5	5
Donepezil	Tool	GOBP_APPENDAGE_DEVELOPMENT	143	0.290818	positive	1.73071	0.0333977	5	5
Kainic acid	Tool	GOBP_APPENDAGE_DEVELOPMENT	143	-0.33297	negative	-1.82441	0.0254967	5	5
Picrotoxin	Tool	GOBP_APPENDAGE_DEVELOPMENT	145	0.329387	positive	1.80628	0.0377216	5	5
SNC80	Tool	GOBP_APPENDAGE_DEVELOPMENT	152	0.32036	positive	1.84306	0.0220531	5	5
Bicuculline	Tool	GOBP_BIOMINERALIZATION	142	0.316919	positive	1.81048	0.022947	5	5
Chlopromazine	Tool	GOBP_BIOMINERALIZATION	137	0.330251	positive	1.92251	0.021772	5	5
Donepezil	Tool	GOBP_BIOMINERALIZATION	133	0.397545	positive	2.32957	0.00100374	5	5
Kainic acid	Tool	GOBP_BIOMINERALIZATION	131	-0.323949	negative	-1.77072	0.0335707	5	5
SNC80	Tool	GOBP_BIOMINERALIZATION	147	0.329575	positive	1.89102	0.0181728	5	5
Chlopromazine	Tool	GOBP_BLOOD_VESSEL_ENDOTHELIAL_CELL_MIGRATION	113	0.376312	positive	2.101	0.0113596	5	5
Donepezil	Tool	GOBP_BLOOD_VESSEL_ENDOTHELIAL_CELL_MIGRATION	106	0.35437	positive	1.99039	0.00902622	5	5
Kainic acid	Tool	GOBP_BLOOD_VESSEL_ENDOTHELIAL_CELL_MIGRATION	102	-0.365753	negative	-1.89967	0.017737	5	5
Pilorcarpine	Tool	GOBP_BLOOD_VESSEL_ENDOTHELIAL_CELL_MIGRATION	94	-0.361303	negative	-1.75348	0.0324229	5	5
SNC80	Tool	GOBP_BLOOD_VESSEL_ENDOTHELIAL_CELL_MIGRATION	116	0.411632	positive	2.26424	0.00269374	5	5
Bicuculline	Tool	GOBP_BONE_GROWTH	28	0.532582	positive	2.10252	0.00471104	5	5
Chlopromazine	Tool	GOBP_BONE_GROWTH	27	0.43392	positive	1.7582	0.0421502	5	5
Donepezil	Tool	GOBP_BONE_GROWTH	26	0.465387	positive	1.81769	0.0213026	5	5
Pilorcarpine	Tool	GOBP_BONE_GROWTH	25	-0.471704	negative	-1.70925	0.0412751	5	5
SNC80	Tool	GOBP_BONE_GROWTH	29	0.446435	positive	1.80191	0.0255864	5	5
Bicuculline	Tool	GOBP_BONE_REMODELING	76	0.363076	positive	1.82304	0.0218318	5	5
Chlopromazine	Tool	GOBP_BONE_REMODELING	74	0.342895	positive	1.79171	0.0379519	5	5
Donepezil	Tool	GOBP_BONE_REMODELING	70	0.375555	positive	1.89848	0.0151113	5	5
Picrotoxin	Tool	GOBP_BONE_REMODELING	75	0.380566	positive	1.82655	0.0323675	5	5
Pilorcarpine	Tool	GOBP_BONE_REMODELING	65	-0.402385	negative	-1.84063	0.0203795	5	5
Bicuculline	Tool	GOBP_CARDIAC_MUSCLE_TISSUE_DEVELOPMENT	187	0.355244	positive	2.11052	0.00441565	5	5
Donepezil	Tool	GOBP_CARDIAC_MUSCLE_TISSUE_DEVELOPMENT	173	0.33256	positive	2.02633	0.00772133	5	5
Kainic acid	Tool	GOBP_CARDIAC_MUSCLE_TISSUE_DEVELOPMENT	170	-0.313404	negative	-1.76756	0.0338754	5	5
Picrotoxin	Tool	GOBP_CARDIAC_MUSCLE_TISSUE_DEVELOPMENT	184	0.314443	positive	1.77285	0.0455853	5	5
SNC80	Tool	GOBP_CARDIAC_MUSCLE_TISSUE_DEVELOPMENT	194	0.318205	positive	1.92385	0.0158959	5	5
Bicuculline	Tool	GOBP_CELL_ACTIVATION_INVOLVED_IN_IMMUNE_RESPONSE	210	0.278547	positive	1.67563	0.0395554	5	5
Chlopromazine	Tool	GOBP_CELL_ACTIVATION_INVOLVED_IN_IMMUNE_RESPONSE	194	0.307783	positive	1.91429	0.0233174	5	5
Donepezil	Tool	GOBP_CELL_ACTIVATION_INVOLVED_IN_IMMUNE_RESPONSE	183	0.330646	positive	2.04126	0.00715511	5	5
Pilorcarpine	Tool	GOBP_CELL_ACTIVATION_INVOLVED_IN_IMMUNE_RESPONSE	157	-0.405333	negative	-2.15327	0.00256396	5	5
SNC80	Tool	GOBP_CELL_ACTIVATION_INVOLVED_IN_IMMUNE_RESPONSE	221	0.312906	positive	1.89041	0.0182145	5	5
Chlopromazine	Tool	GOBP_CELL_ADHESION_MEDIATED_BY_INTEGRIN	74	0.381074	positive	1.9654	0.0196412	5	5
Donepezil	Tool	GOBP_CELL_ADHESION_MEDIATED_BY_INTEGRIN	71	0.323416	positive	1.68634	0.0402884	5	5
Kainic acid	Tool	GOBP_CELL_ADHESION_MEDIATED_BY_INTEGRIN	70	-0.437114	negative	-2.10221	0.00629637	5	5
Pilorcarpine	Tool	GOBP_CELL_ADHESION_MEDIATED_BY_INTEGRIN	62	-0.380871	negative	-1.70518	0.0414125	5	5
SNC80	Tool	GOBP_CELL_ADHESION_MEDIATED_BY_INTEGRIN	80	0.365647	positive	1.87752	0.0189863	5	5
Bicuculline	Tool	GOBP_CELL_CYCLE_CHECKPOINT_SIGNALING	156	0.374243	positive	2.16319	0.00346093	5	5
Kainic acid	Tool	GOBP_CELL_CYCLE_CHECKPOINT_SIGNALING	155	-0.333019	negative	-1.86772	0.0209372	5	5
Pentylenetetrazol	Tool	GOBP_CELL_CYCLE_CHECKPOINT_SIGNALING	156	-0.343236	negative	-1.91281	0.0328413	5	5
Picrotoxin	Tool	GOBP_CELL_CYCLE_CHECKPOINT_SIGNALING	155	0.394941	positive	2.19797	0.00144947	5	5
SNC80	Tool	GOBP_CELL_CYCLE_CHECKPOINT_SIGNALING	156	0.33831	positive	1.97227	0.0133268	5	5
Chlopromazine	Tool	GOBP_CELL_SUBSTRATE_ADHESION	321	0.282251	positive	1.84543	0.0300787	5	5
Donepezil	Tool	GOBP_CELL_SUBSTRATE_ADHESION	310	0.288465	positive	1.91587	0.0137438	5	5
Kainic acid	Tool	GOBP_CELL_SUBSTRATE_ADHESION	304	-0.302479	negative	-1.87272	0.020681	5	5
Pilorcarpine	Tool	GOBP_CELL_SUBSTRATE_ADHESION	283	-0.291876	negative	-1.68877	0.0445005	5	5
SNC80	Tool	GOBP_CELL_SUBSTRATE_ADHESION	336	0.284577	positive	1.85501	0.0207124	5	5
Chlopromazine	Tool	GOBP_CELLULAR_RESPONSE_TO_BIOTIC_STIMULUS	166	0.352174	positive	2.0932	0.0116814	5	5
Donepezil	Tool	GOBP_CELLULAR_RESPONSE_TO_BIOTIC_STIMULUS	160	0.332634	positive	2.0502	0.00683627	5	5
Kainic acid	Tool	GOBP_CELLULAR_RESPONSE_TO_BIOTIC_STIMULUS	155	-0.329832	negative	-1.83436	0.024441	5	5
Pilorcarpine	Tool	GOBP_CELLULAR_RESPONSE_TO_BIOTIC_STIMULUS	137	-0.352319	negative	-1.83625	0.020869	5	5
SNC80	Tool	GOBP_CELLULAR_RESPONSE_TO_BIOTIC_STIMULUS	181	0.317133	positive	1.90004	0.0176735	5	5
Chlopromazine	Tool	GOBP_CELLULAR_RESPONSE_TO_INTERFERON_GAMMA	76	0.434574	positive	2.22757	0.00518449	5	5
Donepezil	Tool	GOBP_CELLULAR_RESPONSE_TO_INTERFERON_GAMMA	73	0.405579	positive	2.08916	0.00549275	5	5
Kainic acid	Tool	GOBP_CELLULAR_RESPONSE_TO_INTERFERON_GAMMA	71	-0.360155	negative	-1.74367	0.038772	5	5
Pilorcarpine	Tool	GOBP_CELLULAR_RESPONSE_TO_INTERFERON_GAMMA	64	-0.465178	negative	-2.10429	0.0042259	5	5
SNC80	Tool	GOBP_CELLULAR_RESPONSE_TO_INTERFERON_GAMMA	84	0.3666	positive	1.88263	0.0186351	5	5
Bicuculline	Tool	GOBP_CELLULAR_RESPONSE_TO_MECHANICAL_STIMULUS	58	0.350544	positive	1.6712	0.0402881	5	5
Chlopromazine	Tool	GOBP_CELLULAR_RESPONSE_TO_MECHANICAL_STIMULUS	58	0.425918	positive	2.07141	0.012841	5	5
Donepezil	Tool	GOBP_CELLULAR_RESPONSE_TO_MECHANICAL_STIMULUS	56	0.525728	positive	2.50517	0.000215	5	5
Kainic acid	Tool	GOBP_CELLULAR_RESPONSE_TO_MECHANICAL_STIMULUS	56	-0.374769	negative	-1.7089	0.043896	5	5
SNC80	Tool	GOBP_CELLULAR_RESPONSE_TO_MECHANICAL_STIMULUS	61	0.401327	positive	1.93534	0.0151957	5	5
Chlopromazine	Tool	GOBP_CELLULAR_RESPONSE_TO_MOLECULE_OF_BACTERIAL_ORIGIN	140	0.381425	positive	2.18641	0.00651943	5	5
Donepezil	Tool	GOBP_CELLULAR_RESPONSE_TO_MOLECULE_OF_BACTERIAL_ORIGIN	135	0.363984	positive	2.13692	0.00410222	5	5
Kainic acid	Tool	GOBP_CELLULAR_RESPONSE_TO_MOLECULE_OF_BACTERIAL_ORIGIN	130	-0.33321	negative	-1.8237	0.0255158	5	5
Pilorcarpine	Tool	GOBP_CELLULAR_RESPONSE_TO_MOLECULE_OF_BACTERIAL_ORIGIN	113	-0.40445	negative	-2.04525	0.00581615	5	5
SNC80	Tool	GOBP_CELLULAR_RESPONSE_TO_MOLECULE_OF_BACTERIAL_ORIGIN	155	0.333621	positive	1.95191	0.0142789	5	5
Bicuculline	Tool	GOBP_CHONDROCYTE_DIFFERENTIATION	101	0.372244	positive	2.03524	0.00657604	5	5
Chlopromazine	Tool	GOBP_CHONDROCYTE_DIFFERENTIATION	99	0.326848	positive	1.78138	0.0389521	5	5
Donepezil	Tool	GOBP_CHONDROCYTE_DIFFERENTIATION	96	0.35835	positive	1.99549	0.00895992	5	5
Picrotoxin	Tool	GOBP_CHONDROCYTE_DIFFERENTIATION	99	0.345838	positive	1.76916	0.0456867	5	5
SNC80	Tool	GOBP_CHONDROCYTE_DIFFERENTIATION	102	0.369901	positive	1.98728	0.0120912	5	5
Bicuculline	Tool	GOBP_COCHLEA_MORPHOGENESIS	19	0.585477	positive	2.06415	0.00597454	5	5
Chlopromazine	Tool	GOBP_COCHLEA_MORPHOGENESIS	19	0.517319	positive	1.87903	0.0259326	5	5
Donepezil	Tool	GOBP_COCHLEA_MORPHOGENESIS	17	0.545004	positive	1.93528	0.0127161	5	5
Kainic acid	Tool	GOBP_COCHLEA_MORPHOGENESIS	16	-0.681333	negative	-2.25352	0.00305817	5	5
SNC80	Tool	GOBP_COCHLEA_MORPHOGENESIS	19	0.589108	positive	2.1156	0.00649627	5	5
Bicuculline	Tool	GOBP_COLLAGEN_CATABOLIC_PROCESS	28	0.438523	positive	1.77777	0.0260188	5	5
Chlopromazine	Tool	GOBP_COLLAGEN_CATABOLIC_PROCESS	27	0.465061	positive	1.86715	0.0273954	5	5
Donepezil	Tool	GOBP_COLLAGEN_CATABOLIC_PROCESS	27	0.413425	positive	1.67425	0.0428094	5	5
Pilorcarpine	Tool	GOBP_COLLAGEN_CATABOLIC_PROCESS	24	-0.518822	negative	-1.85333	0.0190017	5	5
SNC80	Tool	GOBP_COLLAGEN_CATABOLIC_PROCESS	30	0.420384	positive	1.71708	0.0361614	5	5
Bicuculline	Tool	GOBP_CRANIAL_SKELETAL_SYSTEM_DEVELOPMENT	61	0.404545	positive	1.96045	0.0106616	5	5
Chlopromazine	Tool	GOBP_CRANIAL_SKELETAL_SYSTEM_DEVELOPMENT	59	0.411888	positive	2.00423	0.0161463	5	5
Donepezil	Tool	GOBP_CRANIAL_SKELETAL_SYSTEM_DEVELOPMENT	59	0.453078	positive	2.30612	0.00139024	5	5
Picrotoxin	Tool	GOBP_CRANIAL_SKELETAL_SYSTEM_DEVELOPMENT	59	0.387389	positive	1.77255	0.0452267	5	5
SNC80	Tool	GOBP_CRANIAL_SKELETAL_SYSTEM_DEVELOPMENT	62	0.447303	positive	2.14225	0.00581915	5	5
Chlopromazine	Tool	GOBP_DEFENSE_RESPONSE_TO_BACTERIUM	122	0.346794	positive	1.9904	0.0168153	5	5
Donepezil	Tool	GOBP_DEFENSE_RESPONSE_TO_BACTERIUM	107	0.441565	positive	2.49918	0.000203	5	5
Kainic acid	Tool	GOBP_DEFENSE_RESPONSE_TO_BACTERIUM	102	-0.358273	negative	-1.8997	0.0178458	5	5
Pilorcarpine	Tool	GOBP_DEFENSE_RESPONSE_TO_BACTERIUM	88	-0.461727	negative	-2.26132	0.00131915	5	5
SNC80	Tool	GOBP_DEFENSE_RESPONSE_TO_BACTERIUM	150	0.29937	positive	1.73115	0.034305	5	5
Chlopromazine	Tool	GOBP_DEFENSE_RESPONSE_TO_GRAM_NEGATIVE_BACTERIUM	34	0.435975	positive	1.88944	0.0249167	5	5
Donepezil	Tool	GOBP_DEFENSE_RESPONSE_TO_GRAM_NEGATIVE_BACTERIUM	31	0.424315	positive	1.83149	0.0200678	5	5
Kainic acid	Tool	GOBP_DEFENSE_RESPONSE_TO_GRAM_NEGATIVE_BACTERIUM	27	-0.504928	negative	-1.96741	0.0129192	5	5
Pilorcarpine	Tool	GOBP_DEFENSE_RESPONSE_TO_GRAM_NEGATIVE_BACTERIUM	25	-0.481602	negative	-1.77016	0.0298132	5	5
SNC80	Tool	GOBP_DEFENSE_RESPONSE_TO_GRAM_NEGATIVE_BACTERIUM	40	0.405867	positive	1.78648	0.0273953	5	5
Amoxapine	Tool	GOBP_DENDRITE_MORPHOGENESIS	134	-0.36968	negative	-1.97184	0.0193357	5	5
Chlopromazine	Tool	GOBP_DENDRITE_MORPHOGENESIS	132	-0.481888	negative	-2.4363	7.08e-05	5	5
Kainic acid	Tool	GOBP_DENDRITE_MORPHOGENESIS	131	0.370559	positive	2.00489	0.0378803	5	5
Pilorcarpine	Tool	GOBP_DENDRITE_MORPHOGENESIS	131	0.372286	positive	2.13572	0.0110042	5	5
SNC80	Tool	GOBP_DENDRITE_MORPHOGENESIS	134	-0.431676	negative	-2.2276	0.000332	5	5
Bicuculline	Tool	GOBP_DIGESTIVE_SYSTEM_DEVELOPMENT	115	0.375854	positive	2.03627	0.00665379	5	5
Donepezil	Tool	GOBP_DIGESTIVE_SYSTEM_DEVELOPMENT	105	0.364654	positive	2.05622	0.00649224	5	5
Kainic acid	Tool	GOBP_DIGESTIVE_SYSTEM_DEVELOPMENT	104	-0.400461	negative	-2.07772	0.00704583	5	5
Picrotoxin	Tool	GOBP_DIGESTIVE_SYSTEM_DEVELOPMENT	112	0.342628	positive	1.79795	0.0395202	5	5
SNC80	Tool	GOBP_DIGESTIVE_SYSTEM_DEVELOPMENT	116	0.357356	positive	1.96222	0.0139981	5	5
Bicuculline	Tool	GOBP_DIGESTIVE_TRACT_MORPHOGENESIS	38	0.424813	positive	1.82445	0.021675	5	5
Chlopromazine	Tool	GOBP_DIGESTIVE_TRACT_MORPHOGENESIS	36	0.418494	positive	1.8161	0.034008	5	5
Donepezil	Tool	GOBP_DIGESTIVE_TRACT_MORPHOGENESIS	32	0.435569	positive	1.8336	0.0199613	5	5
Kainic acid	Tool	GOBP_DIGESTIVE_TRACT_MORPHOGENESIS	31	-0.54336	negative	-2.17656	0.00434577	5	5
SNC80	Tool	GOBP_DIGESTIVE_TRACT_MORPHOGENESIS	38	0.393598	positive	1.70574	0.0372113	5	5
Bicuculline	Tool	GOBP_DNA_CONFORMATION_CHANGE	253	0.324783	positive	1.99497	0.00896686	5	5
Kainic acid	Tool	GOBP_DNA_CONFORMATION_CHANGE	249	-0.326263	negative	-1.95332	0.0134962	5	5
Pentylenetetrazol	Tool	GOBP_DNA_CONFORMATION_CHANGE	251	-0.373346	negative	-2.21846	0.00206535	5	5
Picrotoxin	Tool	GOBP_DNA_CONFORMATION_CHANGE	248	0.344062	positive	2.02894	0.00803324	5	5
SNC80	Tool	GOBP_DNA_CONFORMATION_CHANGE	254	0.297653	positive	1.86385	0.0195458	5	5
Bicuculline	Tool	GOBP_DNA_DEPENDENT_DNA_REPLICATION_MAINTENANCE_OF_FIDELITY	41	0.395842	positive	1.72539	0.0328353	5	5
Kainic acid	Tool	GOBP_DNA_DEPENDENT_DNA_REPLICATION_MAINTENANCE_OF_FIDELITY	41	-0.402971	negative	-1.75496	0.0359944	5	5
Pentylenetetrazol	Tool	GOBP_DNA_DEPENDENT_DNA_REPLICATION_MAINTENANCE_OF_FIDELITY	43	-0.474653	negative	-2.03805	0.0136095	5	5
Picrotoxin	Tool	GOBP_DNA_DEPENDENT_DNA_REPLICATION_MAINTENANCE_OF_FIDELITY	42	0.537613	positive	2.29871	0.000443	5	5
Pilorcarpine	Tool	GOBP_DNA_DEPENDENT_DNA_REPLICATION_MAINTENANCE_OF_FIDELITY	42	0.559242	positive	2.48746	0.000984	5	5
Bicuculline	Tool	GOBP_DNA_GEOMETRIC_CHANGE	91	0.439161	positive	2.28155	0.0017426	5	5
Kainic acid	Tool	GOBP_DNA_GEOMETRIC_CHANGE	91	-0.401588	negative	-2.03036	0.00995265	5	5
Pentylenetetrazol	Tool	GOBP_DNA_GEOMETRIC_CHANGE	89	-0.472183	negative	-2.38119	8.68e-05	5	5
Picrotoxin	Tool	GOBP_DNA_GEOMETRIC_CHANGE	89	0.513167	positive	2.59106	0	5	5
SNC80	Tool	GOBP_DNA_GEOMETRIC_CHANGE	89	0.362298	positive	1.90635	0.0173464	5	5
Bicuculline	Tool	GOBP_DNA_REPLICATION_INITIATION	35	0.588793	positive	2.48197	0.000127	5	5
Kainic acid	Tool	GOBP_DNA_REPLICATION_INITIATION	34	-0.433618	negative	-1.75316	0.036244	5	5
Pentylenetetrazol	Tool	GOBP_DNA_REPLICATION_INITIATION	35	-0.53212	negative	-2.16998	0.00365561	5	5
Picrotoxin	Tool	GOBP_DNA_REPLICATION_INITIATION	35	0.638707	positive	2.59294	0	5	5
Pilorcarpine	Tool	GOBP_DNA_REPLICATION_INITIATION	33	0.533899	positive	2.25386	0.00325357	5	5
Bicuculline	Tool	GOBP_DNA_UNWINDING_INVOLVED_IN_DNA_REPLICATION	20	0.55048	positive	2.00169	0.00845943	5	5
Kainic acid	Tool	GOBP_DNA_UNWINDING_INVOLVED_IN_DNA_REPLICATION	20	-0.632911	negative	-2.21852	0.00325412	5	5
Pentylenetetrazol	Tool	GOBP_DNA_UNWINDING_INVOLVED_IN_DNA_REPLICATION	20	-0.709773	negative	-2.4781	0	5	5
Picrotoxin	Tool	GOBP_DNA_UNWINDING_INVOLVED_IN_DNA_REPLICATION	20	0.647201	positive	2.27749	0.000608	5	5
SNC80	Tool	GOBP_DNA_UNWINDING_INVOLVED_IN_DNA_REPLICATION	20	0.59069	positive	2.08057	0.00725327	5	5
Bicuculline	Tool	GOBP_EMBRYONIC_EYE_MORPHOGENESIS	31	0.41714	positive	1.67563	0.0394868	5	5
Donepezil	Tool	GOBP_EMBRYONIC_EYE_MORPHOGENESIS	29	0.451764	positive	1.86121	0.0178796	5	5
Picrotoxin	Tool	GOBP_EMBRYONIC_EYE_MORPHOGENESIS	31	0.452858	positive	1.75879	0.0479695	5	5
Pilorcarpine	Tool	GOBP_EMBRYONIC_EYE_MORPHOGENESIS	27	-0.50645	negative	-1.89006	0.0156708	5	5
SNC80	Tool	GOBP_EMBRYONIC_EYE_MORPHOGENESIS	31	0.415496	positive	1.68941	0.0397936	5	5
Bicuculline	Tool	GOBP_EMBRYONIC_FORELIMB_MORPHOGENESIS	26	0.471634	positive	1.84699	0.0196302	5	5
Chlopromazine	Tool	GOBP_EMBRYONIC_FORELIMB_MORPHOGENESIS	25	0.460859	positive	1.78561	0.0390521	5	5
Donepezil	Tool	GOBP_EMBRYONIC_FORELIMB_MORPHOGENESIS	25	0.522045	positive	2.12235	0.00443501	5	5
Kainic acid	Tool	GOBP_EMBRYONIC_FORELIMB_MORPHOGENESIS	25	-0.495883	negative	-1.87333	0.0206506	5	5
SNC80	Tool	GOBP_EMBRYONIC_FORELIMB_MORPHOGENESIS	27	0.5343	positive	2.08464	0.00736532	5	5
Bicuculline	Tool	GOBP_EMBRYONIC_ORGAN_DEVELOPMENT	366	0.307742	positive	2.0089	0.00799457	5	5
Donepezil	Tool	GOBP_EMBRYONIC_ORGAN_DEVELOPMENT	346	0.290555	positive	1.92081	0.0135062	5	5
Kainic acid	Tool	GOBP_EMBRYONIC_ORGAN_DEVELOPMENT	342	-0.317462	negative	-1.99069	0.0110108	5	5
Pilorcarpine	Tool	GOBP_EMBRYONIC_ORGAN_DEVELOPMENT	307	-0.287319	negative	-1.70087	0.0425249	5	5
SNC80	Tool	GOBP_EMBRYONIC_ORGAN_DEVELOPMENT	371	0.315454	positive	2.09015	0.00744321	5	5
Amoxapine	Tool	GOBP_ENDOCARDIAL_CUSHION_DEVELOPMENT	43	0.48102	positive	2.11906	0.00408766	5	5
Bicuculline	Tool	GOBP_ENDOCARDIAL_CUSHION_DEVELOPMENT	41	0.505575	positive	2.2144	0.00246358	5	5
Donepezil	Tool	GOBP_ENDOCARDIAL_CUSHION_DEVELOPMENT	38	0.582046	positive	2.58547	0	5	5
Kainic acid	Tool	GOBP_ENDOCARDIAL_CUSHION_DEVELOPMENT	38	-0.489387	negative	-2.05136	0.00864554	5	5
SNC80	Tool	GOBP_ENDOCARDIAL_CUSHION_DEVELOPMENT	43	0.539582	positive	2.3855	0.000467	5	5
Bicuculline	Tool	GOBP_ENDOCARDIAL_CUSHION_MORPHOGENESIS	34	0.490399	positive	2.03556	0.00659844	5	5
Chlopromazine	Tool	GOBP_ENDOCARDIAL_CUSHION_MORPHOGENESIS	33	0.421123	positive	1.78488	0.0389767	5	5
Donepezil	Tool	GOBP_ENDOCARDIAL_CUSHION_MORPHOGENESIS	32	0.595623	positive	2.54514	0.00018	5	5
Kainic acid	Tool	GOBP_ENDOCARDIAL_CUSHION_MORPHOGENESIS	32	-0.555344	negative	-2.2121	0.00347478	5	5
SNC80	Tool	GOBP_ENDOCARDIAL_CUSHION_MORPHOGENESIS	35	0.594834	positive	2.56662	0	5	5
Bicuculline	Tool	GOBP_ENDODERM_FORMATION	46	0.445583	positive	2.01854	0.00728261	5	5
Donepezil	Tool	GOBP_ENDODERM_FORMATION	43	0.362516	positive	1.67267	0.0430564	5	5
Kainic acid	Tool	GOBP_ENDODERM_FORMATION	42	-0.4013	negative	-1.72464	0.0417696	5	5
Pilorcarpine	Tool	GOBP_ENDODERM_FORMATION	37	-0.445834	negative	-1.81264	0.0236031	5	5
SNC80	Tool	GOBP_ENDODERM_FORMATION	47	0.365151	positive	1.66567	0.0431546	5	5
Bicuculline	Tool	GOBP_ENDOTHELIAL_CELL_MIGRATION	202	0.27512	positive	1.64877	0.0451546	5	5
Chlopromazine	Tool	GOBP_ENDOTHELIAL_CELL_MIGRATION	200	0.324459	positive	2.02297	0.0152182	5	5
Donepezil	Tool	GOBP_ENDOTHELIAL_CELL_MIGRATION	192	0.307095	positive	1.89711	0.0151968	5	5
Kainic acid	Tool	GOBP_ENDOTHELIAL_CELL_MIGRATION	188	-0.308144	negative	-1.7956	0.0296635	5	5
SNC80	Tool	GOBP_ENDOTHELIAL_CELL_MIGRATION	206	0.326159	positive	1.99248	0.0119194	5	5
Amoxapine	Tool	GOBP_ENDOTHELIAL_CELL_PROLIFERATION	143	0.388468	positive	2.17	0.00309239	5	5
Bicuculline	Tool	GOBP_ENDOTHELIAL_CELL_PROLIFERATION	142	0.356665	positive	2.02913	0.00676082	5	5
Chlopromazine	Tool	GOBP_ENDOTHELIAL_CELL_PROLIFERATION	140	0.324809	positive	1.92622	0.0220112	5	5
Donepezil	Tool	GOBP_ENDOTHELIAL_CELL_PROLIFERATION	132	0.308856	positive	1.79217	0.0247502	5	5
SNC80	Tool	GOBP_ENDOTHELIAL_CELL_PROLIFERATION	146	0.319777	positive	1.84899	0.0215523	5	5
Bicuculline	Tool	GOBP_ENDOTHELIUM_DEVELOPMENT	113	0.378524	positive	2.06013	0.00607321	5	5
Chlopromazine	Tool	GOBP_ENDOTHELIUM_DEVELOPMENT	110	0.316034	positive	1.77543	0.0400604	5	5
Donepezil	Tool	GOBP_ENDOTHELIUM_DEVELOPMENT	108	0.387835	positive	2.17075	0.00346097	5	5
Pilorcarpine	Tool	GOBP_ENDOTHELIUM_DEVELOPMENT	98	-0.381632	negative	-1.87087	0.017214	5	5
SNC80	Tool	GOBP_ENDOTHELIUM_DEVELOPMENT	114	0.368851	positive	2.02852	0.0100715	5	5
Bicuculline	Tool	GOBP_EPITHELIAL_CELL_PROLIFERATION	350	0.342352	positive	2.21382	0.00241524	5	5
Chlopromazine	Tool	GOBP_EPITHELIAL_CELL_PROLIFERATION	337	0.266931	positive	1.77563	0.0401229	5	5
Donepezil	Tool	GOBP_EPITHELIAL_CELL_PROLIFERATION	320	0.280691	positive	1.84733	0.018915	5	5
Kainic acid	Tool	GOBP_EPITHELIAL_CELL_PROLIFERATION	313	-0.291302	negative	-1.80464	0.0281592	5	5
SNC80	Tool	GOBP_EPITHELIAL_CELL_PROLIFERATION	364	0.309306	positive	2.03512	0.00990609	5	5
Amoxapine	Tool	GOBP_FEMALE_MEIOTIC_NUCLEAR_DIVISION	26	-0.54212	negative	-2.07735	0.00995091	5	5
Bicuculline	Tool	GOBP_FEMALE_MEIOTIC_NUCLEAR_DIVISION	28	0.479343	positive	1.87011	0.017531	5	5
Pentylenetetrazol	Tool	GOBP_FEMALE_MEIOTIC_NUCLEAR_DIVISION	28	-0.483305	negative	-1.88207	0.0377905	5	5
Picrotoxin	Tool	GOBP_FEMALE_MEIOTIC_NUCLEAR_DIVISION	27	0.645755	positive	2.47634	6.79e-05	5	5
Pilorcarpine	Tool	GOBP_FEMALE_MEIOTIC_NUCLEAR_DIVISION	25	0.533602	positive	2.10692	0.0111014	5	5
Bicuculline	Tool	GOBP_FORMATION_OF_PRIMARY_GERM_LAYER	97	0.340795	positive	1.8087	0.0230028	5	5
Chlopromazine	Tool	GOBP_FORMATION_OF_PRIMARY_GERM_LAYER	95	0.330054	positive	1.79373	0.0377929	5	5
Donepezil	Tool	GOBP_FORMATION_OF_PRIMARY_GERM_LAYER	93	0.398038	positive	2.15791	0.00358548	5	5
Kainic acid	Tool	GOBP_FORMATION_OF_PRIMARY_GERM_LAYER	92	-0.378575	negative	-1.95992	0.0131801	5	5
SNC80	Tool	GOBP_FORMATION_OF_PRIMARY_GERM_LAYER	100	0.375877	positive	2.03275	0.00990646	5	5
4-aminopyridine	Tool	GOBP_GLOMERULUS_DEVELOPMENT	57	-0.510937	negative	-2.32876	0.0138015	5	5
Bicuculline	Tool	GOBP_GLOMERULUS_DEVELOPMENT	57	0.347741	positive	1.64924	0.0451666	5	5
Donepezil	Tool	GOBP_GLOMERULUS_DEVELOPMENT	55	0.3779	positive	1.84745	0.0189541	5	5
Kainic acid	Tool	GOBP_GLOMERULUS_DEVELOPMENT	54	-0.484577	negative	-2.21933	0.0033956	5	5
SNC80	Tool	GOBP_GLOMERULUS_DEVELOPMENT	60	0.369345	positive	1.7568	0.030543	5	5
Amoxapine	Tool	GOBP_GRANULOCYTE_CHEMOTAXIS	70	0.478872	positive	2.37202	0.000975	5	5
Bicuculline	Tool	GOBP_GRANULOCYTE_CHEMOTAXIS	72	0.358985	positive	1.80373	0.023455	5	5
Donepezil	Tool	GOBP_GRANULOCYTE_CHEMOTAXIS	62	0.37251	positive	1.86274	0.0178403	5	5
Pilorcarpine	Tool	GOBP_GRANULOCYTE_CHEMOTAXIS	57	-0.414782	negative	-1.853	0.018873	5	5
SNC80	Tool	GOBP_GRANULOCYTE_CHEMOTAXIS	80	0.323706	positive	1.65961	0.0441073	5	5
Amoxapine	Tool	GOBP_GRANULOCYTE_MIGRATION	89	0.462339	positive	2.32531	0.000823	5	5
Bicuculline	Tool	GOBP_GRANULOCYTE_MIGRATION	89	0.332245	positive	1.71859	0.0338762	5	5
Donepezil	Tool	GOBP_GRANULOCYTE_MIGRATION	77	0.348086	positive	1.87012	0.0171021	5	5
Pilorcarpine	Tool	GOBP_GRANULOCYTE_MIGRATION	67	-0.403711	negative	-1.84371	0.0201701	5	5
SNC80	Tool	GOBP_GRANULOCYTE_MIGRATION	98	0.315248	positive	1.67615	0.041856	5	5
Chlopromazine	Tool	GOBP_I_KAPPAB_KINASE_NF_KAPPAB_SIGNALING	227	0.372185	positive	2.34347	0.00337085	5	5
Donepezil	Tool	GOBP_I_KAPPAB_KINASE_NF_KAPPAB_SIGNALING	221	0.334197	positive	2.12444	0.00442896	5	5
Kainic acid	Tool	GOBP_I_KAPPAB_KINASE_NF_KAPPAB_SIGNALING	219	-0.286472	negative	-1.69941	0.0463109	5	5
Pilorcarpine	Tool	GOBP_I_KAPPAB_KINASE_NF_KAPPAB_SIGNALING	205	-0.298515	negative	-1.66663	0.049083	5	5
SNC80	Tool	GOBP_I_KAPPAB_KINASE_NF_KAPPAB_SIGNALING	237	0.355029	positive	2.17511	0.00460662	5	5
Chlopromazine	Tool	GOBP_IMMUNE_EFFECTOR_PROCESS	393	0.27369	positive	1.82667	0.0318423	5	5
Donepezil	Tool	GOBP_IMMUNE_EFFECTOR_PROCESS	370	0.299378	positive	2.01719	0.0080635	5	5
Kainic acid	Tool	GOBP_IMMUNE_EFFECTOR_PROCESS	356	-0.277453	negative	-1.75828	0.0353334	5	5
Pilorcarpine	Tool	GOBP_IMMUNE_EFFECTOR_PROCESS	311	-0.339595	negative	-1.99807	0.00760728	5	5
SNC80	Tool	GOBP_IMMUNE_EFFECTOR_PROCESS	449	0.271824	positive	1.82104	0.0238496	5	5
Chlopromazine	Tool	GOBP_INTEGRIN_MEDIATED_SIGNALING_PATHWAY	94	0.389931	positive	2.09537	0.0118212	5	5
Donepezil	Tool	GOBP_INTEGRIN_MEDIATED_SIGNALING_PATHWAY	86	0.350364	positive	1.90014	0.0150059	5	5
Kainic acid	Tool	GOBP_INTEGRIN_MEDIATED_SIGNALING_PATHWAY	85	-0.390598	negative	-1.94888	0.0139968	5	5
Pilorcarpine	Tool	GOBP_INTEGRIN_MEDIATED_SIGNALING_PATHWAY	79	-0.417235	negative	-1.98224	0.00846938	5	5
SNC80	Tool	GOBP_INTEGRIN_MEDIATED_SIGNALING_PATHWAY	103	0.364764	positive	1.93524	0.015125	5	5
Bicuculline	Tool	GOBP_INTERFERON_GAMMA_PRODUCTION	76	0.322857	positive	1.64435	0.0460905	5	5
Chlopromazine	Tool	GOBP_INTERFERON_GAMMA_PRODUCTION	64	0.364167	positive	1.84687	0.0304719	5	5
Donepezil	Tool	GOBP_INTERFERON_GAMMA_PRODUCTION	60	0.431823	positive	2.13988	0.00407038	5	5
Pentylenetetrazol	Tool	GOBP_INTERFERON_GAMMA_PRODUCTION	77	0.411602	positive	2.04266	0.0403853	5	5
Pilorcarpine	Tool	GOBP_INTERFERON_GAMMA_PRODUCTION	43	-0.527981	negative	-2.24586	0.00141259	5	5
Chlopromazine	Tool	GOBP_INTERLEUKIN_1_PRODUCTION	71	0.36811	positive	1.88232	0.0256481	5	5
Donepezil	Tool	GOBP_INTERLEUKIN_1_PRODUCTION	64	0.376051	positive	1.8582	0.0181241	5	5
Kainic acid	Tool	GOBP_INTERLEUKIN_1_PRODUCTION	61	-0.405872	negative	-1.90707	0.0175319	5	5
Pilorcarpine	Tool	GOBP_INTERLEUKIN_1_PRODUCTION	51	-0.440292	negative	-1.9149	0.0132247	5	5
SNC80	Tool	GOBP_INTERLEUKIN_1_PRODUCTION	81	0.322734	positive	1.66962	0.0425794	5	5
Chlopromazine	Tool	GOBP_INTERLEUKIN_6_PRODUCTION	105	0.39805	positive	2.18196	0.00673737	5	5
Donepezil	Tool	GOBP_INTERLEUKIN_6_PRODUCTION	96	0.364166	positive	2.04305	0.00713565	5	5
Kainic acid	Tool	GOBP_INTERLEUKIN_6_PRODUCTION	95	-0.397106	negative	-2.04727	0.00888384	5	5
Pilorcarpine	Tool	GOBP_INTERLEUKIN_6_PRODUCTION	86	-0.378262	negative	-1.82704	0.0216832	5	5
SNC80	Tool	GOBP_INTERLEUKIN_6_PRODUCTION	122	0.341944	positive	1.89003	0.018207	5	5
Bicuculline	Tool	GOBP_KIDNEY_EPITHELIUM_DEVELOPMENT	123	0.312468	positive	1.77727	0.0260482	5	5
Chlopromazine	Tool	GOBP_KIDNEY_EPITHELIUM_DEVELOPMENT	121	0.320143	positive	1.84384	0.0300268	5	5
Donepezil	Tool	GOBP_KIDNEY_EPITHELIUM_DEVELOPMENT	119	0.387355	positive	2.2282	0.00290967	5	5
Kainic acid	Tool	GOBP_KIDNEY_EPITHELIUM_DEVELOPMENT	116	-0.34481	negative	-1.83418	0.0243583	5	5
SNC80	Tool	GOBP_KIDNEY_EPITHELIUM_DEVELOPMENT	125	0.356843	positive	1.99618	0.0118339	5	5
Bicuculline	Tool	GOBP_KIDNEY_MORPHOGENESIS	79	0.318924	positive	1.63861	0.0473399	5	5
Chlopromazine	Tool	GOBP_KIDNEY_MORPHOGENESIS	76	0.367511	positive	1.90973	0.0235809	5	5
Donepezil	Tool	GOBP_KIDNEY_MORPHOGENESIS	74	0.465202	positive	2.43207	0.000325	5	5
Kainic acid	Tool	GOBP_KIDNEY_MORPHOGENESIS	73	-0.40338	negative	-1.97926	0.0119777	5	5
SNC80	Tool	GOBP_KIDNEY_MORPHOGENESIS	81	0.351178	positive	1.80546	0.0254475	5	5
Bicuculline	Tool	GOBP_KINETOCHORE_ASSEMBLY	15	0.671972	positive	2.28269	0.00174774	5	5
Kainic acid	Tool	GOBP_KINETOCHORE_ASSEMBLY	15	-0.656979	negative	-2.09255	0.00628686	5	5
Pentylenetetrazol	Tool	GOBP_KINETOCHORE_ASSEMBLY	15	-0.820123	negative	-2.63919	0	5	5
Picrotoxin	Tool	GOBP_KINETOCHORE_ASSEMBLY	15	0.804333	positive	2.60004	0	5	5
Pilorcarpine	Tool	GOBP_KINETOCHORE_ASSEMBLY	15	0.632036	positive	2.06677	0.0127495	5	5
Chlopromazine	Tool	GOBP_LEUKOCYTE_APOPTOTIC_PROCESS	83	0.362087	positive	1.93106	0.0221989	5	5
Donepezil	Tool	GOBP_LEUKOCYTE_APOPTOTIC_PROCESS	78	0.351308	positive	1.88729	0.0161215	5	5
Kainic acid	Tool	GOBP_LEUKOCYTE_APOPTOTIC_PROCESS	76	-0.353806	negative	-1.72097	0.0423676	5	5
Pilorcarpine	Tool	GOBP_LEUKOCYTE_APOPTOTIC_PROCESS	72	-0.437856	negative	-2.0434	0.00581507	5	5
SNC80	Tool	GOBP_LEUKOCYTE_APOPTOTIC_PROCESS	89	0.354263	positive	1.88522	0.0184617	5	5
Bicuculline	Tool	GOBP_LEUKOCYTE_DIFFERENTIATION	417	0.270584	positive	1.77838	0.0261263	5	5
Chlopromazine	Tool	GOBP_LEUKOCYTE_DIFFERENTIATION	394	0.28124	positive	1.90735	0.023626	5	5
Donepezil	Tool	GOBP_LEUKOCYTE_DIFFERENTIATION	375	0.304368	positive	2.04904	0.00684983	5	5
Pilorcarpine	Tool	GOBP_LEUKOCYTE_DIFFERENTIATION	328	-0.305818	negative	-1.80279	0.0249677	5	5
SNC80	Tool	GOBP_LEUKOCYTE_DIFFERENTIATION	436	0.291043	positive	1.93429	0.0151327	5	5
Bicuculline	Tool	GOBP_LYMPHOCYTE_ACTIVATION_INVOLVED_IN_IMMUNE_RESPONSE	141	0.299482	positive	1.69988	0.0360607	5	5
Chlopromazine	Tool	GOBP_LYMPHOCYTE_ACTIVATION_INVOLVED_IN_IMMUNE_RESPONSE	132	0.333117	positive	1.9287	0.0218145	5	5
Donepezil	Tool	GOBP_LYMPHOCYTE_ACTIVATION_INVOLVED_IN_IMMUNE_RESPONSE	126	0.378258	positive	2.18495	0.00345768	5	5
Pilorcarpine	Tool	GOBP_LYMPHOCYTE_ACTIVATION_INVOLVED_IN_IMMUNE_RESPONSE	107	-0.361012	negative	-1.82658	0.021509	5	5
SNC80	Tool	GOBP_LYMPHOCYTE_ACTIVATION_INVOLVED_IN_IMMUNE_RESPONSE	149	0.346659	positive	1.99942	0.0116458	5	5
Amoxapine	Tool	GOBP_MEIOSIS_I_CELL_CYCLE_PROCESS	110	-0.394661	negative	-2.06506	0.0104687	5	5
Kainic acid	Tool	GOBP_MEIOSIS_I_CELL_CYCLE_PROCESS	92	-0.33476	negative	-1.72939	0.0409914	5	5
Pentylenetetrazol	Tool	GOBP_MEIOSIS_I_CELL_CYCLE_PROCESS	108	-0.357061	negative	-1.84378	0.0469859	5	5
Picrotoxin	Tool	GOBP_MEIOSIS_I_CELL_CYCLE_PROCESS	102	0.441094	positive	2.27287	0.00062	5	5
Pilorcarpine	Tool	GOBP_MEIOSIS_I_CELL_CYCLE_PROCESS	84	0.396256	positive	2.06777	0.0131202	5	5
Amoxapine	Tool	GOBP_MEIOTIC_CELL_CYCLE	223	-0.323935	negative	-1.89	0.0338933	5	5
Bicuculline	Tool	GOBP_MEIOTIC_CELL_CYCLE	218	0.271125	positive	1.63193	0.0486736	5	5
Pentylenetetrazol	Tool	GOBP_MEIOTIC_CELL_CYCLE	223	-0.334619	negative	-1.94965	0.0236779	5	5
Picrotoxin	Tool	GOBP_MEIOTIC_CELL_CYCLE	211	0.419055	positive	2.43424	5.72e-05	5	5
Pilorcarpine	Tool	GOBP_MEIOTIC_CELL_CYCLE	176	0.337704	positive	1.98178	0.0205433	5	5
Amoxapine	Tool	GOBP_MEIOTIC_CHROMOSOME_SEGREGATION	81	-0.430297	negative	-2.09685	0.0109987	5	5
Bicuculline	Tool	GOBP_MEIOTIC_CHROMOSOME_SEGREGATION	77	0.338539	positive	1.7051	0.0354609	5	5
Pentylenetetrazol	Tool	GOBP_MEIOTIC_CHROMOSOME_SEGREGATION	78	-0.401969	negative	-1.96744	0.0206414	5	5
Picrotoxin	Tool	GOBP_MEIOTIC_CHROMOSOME_SEGREGATION	73	0.51626	positive	2.49674	0	5	5
Pilorcarpine	Tool	GOBP_MEIOTIC_CHROMOSOME_SEGREGATION	59	0.545839	positive	2.66346	0	5	5
Bicuculline	Tool	GOBP_MICROTUBULE_CYTOSKELETON_ORGANIZATION_INVOLVED_IN_MITOSIS	142	0.373212	positive	2.13197	0.00399824	5	5
Kainic acid	Tool	GOBP_MICROTUBULE_CYTOSKELETON_ORGANIZATION_INVOLVED_IN_MITOSIS	141	-0.339727	negative	-1.90809	0.0175658	5	5
Pentylenetetrazol	Tool	GOBP_MICROTUBULE_CYTOSKELETON_ORGANIZATION_INVOLVED_IN_MITOSIS	142	-0.355803	negative	-1.95432	0.0229619	5	5
Picrotoxin	Tool	GOBP_MICROTUBULE_CYTOSKELETON_ORGANIZATION_INVOLVED_IN_MITOSIS	142	0.408499	positive	2.20993	0.00136582	5	5
SNC80	Tool	GOBP_MICROTUBULE_CYTOSKELETON_ORGANIZATION_INVOLVED_IN_MITOSIS	143	0.289767	positive	1.65195	0.0454942	5	5
Amoxapine	Tool	GOBP_MONOCYTE_CHEMOTAXIS	35	0.561611	positive	2.31761	0.000894	5	5
Bicuculline	Tool	GOBP_MONOCYTE_CHEMOTAXIS	33	0.48701	positive	2.04363	0.00642807	5	5
Chlopromazine	Tool	GOBP_MONOCYTE_CHEMOTAXIS	33	0.409319	positive	1.71805	0.0473074	5	5
Pilorcarpine	Tool	GOBP_MONOCYTE_CHEMOTAXIS	26	-0.493328	negative	-1.77447	0.0292954	5	5
SNC80	Tool	GOBP_MONOCYTE_CHEMOTAXIS	36	0.415189	positive	1.80327	0.0254801	5	5
Bicuculline	Tool	GOBP_MORPHOGENESIS_OF_AN_EPITHELIAL_SHEET	49	0.446771	positive	2.03386	0.0065756	5	5
Chlopromazine	Tool	GOBP_MORPHOGENESIS_OF_AN_EPITHELIAL_SHEET	49	0.373109	positive	1.74109	0.0438777	5	5
Donepezil	Tool	GOBP_MORPHOGENESIS_OF_AN_EPITHELIAL_SHEET	48	0.434732	positive	2.04818	0.00682685	5	5
Kainic acid	Tool	GOBP_MORPHOGENESIS_OF_AN_EPITHELIAL_SHEET	46	-0.469167	negative	-2.08136	0.00707261	5	5
SNC80	Tool	GOBP_MORPHOGENESIS_OF_AN_EPITHELIAL_SHEET	51	0.44328	positive	2.08278	0.00737624	5	5
Bicuculline	Tool	GOBP_MUSCLE_ORGAN_DEVELOPMENT	283	0.305367	positive	1.91791	0.0132689	5	5
Chlopromazine	Tool	GOBP_MUSCLE_ORGAN_DEVELOPMENT	280	0.268181	positive	1.73509	0.0445814	5	5
Donepezil	Tool	GOBP_MUSCLE_ORGAN_DEVELOPMENT	262	0.330501	positive	2.13067	0.00424957	5	5
Kainic acid	Tool	GOBP_MUSCLE_ORGAN_DEVELOPMENT	259	-0.307538	negative	-1.85104	0.0230307	5	5
SNC80	Tool	GOBP_MUSCLE_ORGAN_DEVELOPMENT	288	0.284152	positive	1.80841	0.0252752	5	5
Bicuculline	Tool	GOBP_MUSCLE_TISSUE_DEVELOPMENT	337	0.327916	positive	2.10973	0.00444449	5	5
Donepezil	Tool	GOBP_MUSCLE_TISSUE_DEVELOPMENT	314	0.332333	positive	2.21852	0.00297738	5	5
Kainic acid	Tool	GOBP_MUSCLE_TISSUE_DEVELOPMENT	309	-0.288773	negative	-1.78646	0.0310122	5	5
Picrotoxin	Tool	GOBP_MUSCLE_TISSUE_DEVELOPMENT	331	0.292775	positive	1.79237	0.0404977	5	5
SNC80	Tool	GOBP_MUSCLE_TISSUE_DEVELOPMENT	345	0.291991	positive	1.88413	0.0184867	5	5
Amoxapine	Tool	GOBP_NCRNA_PROCESSING	352	0.408505	positive	2.59312	0	5	5
Bicuculline	Tool	GOBP_NCRNA_PROCESSING	340	0.318709	positive	2.05958	0.00602921	5	5
Chlopromazine	Tool	GOBP_NCRNA_PROCESSING	340	0.298831	positive	1.98743	0.0170896	5	5
Pilorcarpine	Tool	GOBP_NCRNA_PROCESSING	334	-0.3395	negative	-2.00594	0.00735167	5	5
SNC80	Tool	GOBP_NCRNA_PROCESSING	346	0.428318	positive	2.74309	0	5	5
Chlopromazine	Tool	GOBP_NEGATIVE_REGULATION_OF_BLOOD_VESSEL_ENDOTHELIAL_CELL_MIGRATION	36	0.455725	positive	1.96978	0.0190397	5	5
Donepezil	Tool	GOBP_NEGATIVE_REGULATION_OF_BLOOD_VESSEL_ENDOTHELIAL_CELL_MIGRATION	33	0.396134	positive	1.70194	0.0375756	5	5
Kainic acid	Tool	GOBP_NEGATIVE_REGULATION_OF_BLOOD_VESSEL_ENDOTHELIAL_CELL_MIGRATION	31	-0.479783	negative	-1.91738	0.0167143	5	5
Pilorcarpine	Tool	GOBP_NEGATIVE_REGULATION_OF_BLOOD_VESSEL_ENDOTHELIAL_CELL_MIGRATION	26	-0.46668	negative	-1.7114	0.0407223	5	5
SNC80	Tool	GOBP_NEGATIVE_REGULATION_OF_BLOOD_VESSEL_ENDOTHELIAL_CELL_MIGRATION	37	0.41342	positive	1.8071	0.0253361	5	5
Bicuculline	Tool	GOBP_NEGATIVE_REGULATION_OF_CD4_POSITIVE_ALPHA_BETA_T_CELL_ACTIVATION	22	0.482549	positive	1.78384	0.0256338	5	5
Donepezil	Tool	GOBP_NEGATIVE_REGULATION_OF_CD4_POSITIVE_ALPHA_BETA_T_CELL_ACTIVATION	20	0.461395	positive	1.69131	0.0394055	5	5
Pentylenetetrazol	Tool	GOBP_NEGATIVE_REGULATION_OF_CD4_POSITIVE_ALPHA_BETA_T_CELL_ACTIVATION	21	0.591257	positive	2.12012	0.0255195	5	5
Pilorcarpine	Tool	GOBP_NEGATIVE_REGULATION_OF_CD4_POSITIVE_ALPHA_BETA_T_CELL_ACTIVATION	18	-0.516529	negative	-1.72292	0.0389054	5	5
SNC80	Tool	GOBP_NEGATIVE_REGULATION_OF_CD4_POSITIVE_ALPHA_BETA_T_CELL_ACTIVATION	22	0.481318	positive	1.77533	0.0284192	5	5
Chlopromazine	Tool	GOBP_NEGATIVE_REGULATION_OF_CYTOKINE_PRODUCTION	206	0.286398	positive	1.79046	0.0382112	5	5
Donepezil	Tool	GOBP_NEGATIVE_REGULATION_OF_CYTOKINE_PRODUCTION	190	0.286153	positive	1.82892	0.0203246	5	5
Kainic acid	Tool	GOBP_NEGATIVE_REGULATION_OF_CYTOKINE_PRODUCTION	180	-0.299412	negative	-1.70798	0.0439975	5	5
Pilorcarpine	Tool	GOBP_NEGATIVE_REGULATION_OF_CYTOKINE_PRODUCTION	159	-0.352574	negative	-1.88771	0.0157612	5	5
SNC80	Tool	GOBP_NEGATIVE_REGULATION_OF_CYTOKINE_PRODUCTION	233	0.306315	positive	1.90005	0.0177467	5	5
Chlopromazine	Tool	GOBP_NEGATIVE_REGULATION_OF_NIK_NF_KAPPAB_SIGNALING	24	0.527849	positive	2.07496	0.0126737	5	5
Donepezil	Tool	GOBP_NEGATIVE_REGULATION_OF_NIK_NF_KAPPAB_SIGNALING	23	0.507187	positive	1.96377	0.0105554	5	5
Kainic acid	Tool	GOBP_NEGATIVE_REGULATION_OF_NIK_NF_KAPPAB_SIGNALING	21	-0.625751	negative	-2.22732	0.00341156	5	5
Pilorcarpine	Tool	GOBP_NEGATIVE_REGULATION_OF_NIK_NF_KAPPAB_SIGNALING	18	-0.514299	negative	-1.71645	0.0403182	5	5
SNC80	Tool	GOBP_NEGATIVE_REGULATION_OF_NIK_NF_KAPPAB_SIGNALING	25	0.551093	positive	2.09961	0.00703078	5	5
Bicuculline	Tool	GOBP_NEGATIVE_REGULATION_OF_T_CELL_DIFFERENTIATION	37	0.429279	positive	1.82809	0.0213164	5	5
Donepezil	Tool	GOBP_NEGATIVE_REGULATION_OF_T_CELL_DIFFERENTIATION	33	0.473794	positive	2.05399	0.00659441	5	5
Kainic acid	Tool	GOBP_NEGATIVE_REGULATION_OF_T_CELL_DIFFERENTIATION	32	-0.434444	negative	-1.74168	0.0390553	5	5
Pilorcarpine	Tool	GOBP_NEGATIVE_REGULATION_OF_T_CELL_DIFFERENTIATION	29	-0.496293	negative	-1.8749	0.0170804	5	5
SNC80	Tool	GOBP_NEGATIVE_REGULATION_OF_T_CELL_DIFFERENTIATION	37	0.484887	positive	2.04491	0.00909029	5	5
Bicuculline	Tool	GOBP_NEUROTRANSMITTER_TRANSPORT	190	-0.402586	negative	-2.24947	0.0145971	5	5
Chlopromazine	Tool	GOBP_NEUROTRANSMITTER_TRANSPORT	184	-0.463291	negative	-2.46855	0	5	5
Donepezil	Tool	GOBP_NEUROTRANSMITTER_TRANSPORT	181	-0.382311	negative	-1.96608	0.0411575	5	5
Kainic acid	Tool	GOBP_NEUROTRANSMITTER_TRANSPORT	179	0.352378	positive	1.99609	0.0327619	5	5
SNC80	Tool	GOBP_NEUROTRANSMITTER_TRANSPORT	196	-0.490184	negative	-2.68411	0	5	5
Amoxapine	Tool	GOBP_NIK_NF_KAPPAB_SIGNALING	106	0.406529	positive	2.16247	0.00318411	5	5
Chlopromazine	Tool	GOBP_NIK_NF_KAPPAB_SIGNALING	104	0.412245	positive	2.31296	0.00330898	5	5
Donepezil	Tool	GOBP_NIK_NF_KAPPAB_SIGNALING	102	0.451118	positive	2.5357	0.000142	5	5
Kainic acid	Tool	GOBP_NIK_NF_KAPPAB_SIGNALING	98	-0.407605	negative	-2.11594	0.00579197	5	5
SNC80	Tool	GOBP_NIK_NF_KAPPAB_SIGNALING	113	0.364804	positive	2.0046	0.0114149	5	5
Bicuculline	Tool	GOBP_POSITIVE_REGULATION_OF_B_CELL_ACTIVATION	65	0.365002	positive	1.80403	0.0234402	5	5
Chlopromazine	Tool	GOBP_POSITIVE_REGULATION_OF_B_CELL_ACTIVATION	62	0.360653	positive	1.78245	0.0387679	5	5
Donepezil	Tool	GOBP_POSITIVE_REGULATION_OF_B_CELL_ACTIVATION	57	0.333235	positive	1.67638	0.0425918	5	5
Pilorcarpine	Tool	GOBP_POSITIVE_REGULATION_OF_B_CELL_ACTIVATION	49	-0.428877	negative	-1.85889	0.0185954	5	5
SNC80	Tool	GOBP_POSITIVE_REGULATION_OF_B_CELL_ACTIVATION	71	0.376749	positive	1.8983	0.0176014	5	5
Amoxapine	Tool	GOBP_POSITIVE_REGULATION_OF_BLOOD_VESSEL_ENDOTHELIAL_CELL_MIGRATION	54	0.464684	positive	2.10752	0.00438643	5	5
Bicuculline	Tool	GOBP_POSITIVE_REGULATION_OF_BLOOD_VESSEL_ENDOTHELIAL_CELL_MIGRATION	54	0.375024	positive	1.72893	0.032286	5	5
Chlopromazine	Tool	GOBP_POSITIVE_REGULATION_OF_BLOOD_VESSEL_ENDOTHELIAL_CELL_MIGRATION	54	0.395562	positive	1.92268	0.0218803	5	5
Donepezil	Tool	GOBP_POSITIVE_REGULATION_OF_BLOOD_VESSEL_ENDOTHELIAL_CELL_MIGRATION	52	0.421015	positive	2.06023	0.00647738	5	5
SNC80	Tool	GOBP_POSITIVE_REGULATION_OF_BLOOD_VESSEL_ENDOTHELIAL_CELL_MIGRATION	55	0.467484	positive	2.21603	0.00373948	5	5
Bicuculline	Tool	GOBP_POSITIVE_REGULATION_OF_CARTILAGE_DEVELOPMENT	26	0.422588	positive	1.6406	0.0468634	5	5
Donepezil	Tool	GOBP_POSITIVE_REGULATION_OF_CARTILAGE_DEVELOPMENT	26	0.473653	positive	1.97293	0.00993826	5	5
Kainic acid	Tool	GOBP_POSITIVE_REGULATION_OF_CARTILAGE_DEVELOPMENT	26	-0.44145	negative	-1.69387	0.047244	5	5
Picrotoxin	Tool	GOBP_POSITIVE_REGULATION_OF_CARTILAGE_DEVELOPMENT	26	0.539483	positive	2.05857	0.00619792	5	5
SNC80	Tool	GOBP_POSITIVE_REGULATION_OF_CARTILAGE_DEVELOPMENT	26	0.47161	positive	1.86238	0.019574	5	5
Bicuculline	Tool	GOBP_POSITIVE_REGULATION_OF_CELL_CYCLE_PROCESS	198	0.385701	positive	2.30402	0.00151797	5	5
Kainic acid	Tool	GOBP_POSITIVE_REGULATION_OF_CELL_CYCLE_PROCESS	188	-0.361939	negative	-2.08961	0.00650802	5	5
Pentylenetetrazol	Tool	GOBP_POSITIVE_REGULATION_OF_CELL_CYCLE_PROCESS	200	-0.34177	negative	-1.97167	0.0206058	5	5
Picrotoxin	Tool	GOBP_POSITIVE_REGULATION_OF_CELL_CYCLE_PROCESS	195	0.377816	positive	2.15337	0.00243215	5	5
SNC80	Tool	GOBP_POSITIVE_REGULATION_OF_CELL_CYCLE_PROCESS	201	0.279217	positive	1.67475	0.0420414	5	5
Chlopromazine	Tool	GOBP_POSITIVE_REGULATION_OF_INTERLEUKIN_1_BETA_PRODUCTION	35	0.502767	positive	2.16695	0.00784178	5	5
Donepezil	Tool	GOBP_POSITIVE_REGULATION_OF_INTERLEUKIN_1_BETA_PRODUCTION	30	0.538569	positive	2.28793	0.00152523	5	5
Kainic acid	Tool	GOBP_POSITIVE_REGULATION_OF_INTERLEUKIN_1_BETA_PRODUCTION	29	-0.505544	negative	-1.9931	0.0108793	5	5
Pilorcarpine	Tool	GOBP_POSITIVE_REGULATION_OF_INTERLEUKIN_1_BETA_PRODUCTION	25	-0.5231	negative	-1.88774	0.0158362	5	5
SNC80	Tool	GOBP_POSITIVE_REGULATION_OF_INTERLEUKIN_1_BETA_PRODUCTION	41	0.408812	positive	1.77696	0.0282388	5	5
Chlopromazine	Tool	GOBP_POSITIVE_REGULATION_OF_INTERLEUKIN_6_PRODUCTION	67	0.467655	positive	2.37402	0.00306464	5	5
Donepezil	Tool	GOBP_POSITIVE_REGULATION_OF_INTERLEUKIN_6_PRODUCTION	62	0.530006	positive	2.69441	0	5	5
Kainic acid	Tool	GOBP_POSITIVE_REGULATION_OF_INTERLEUKIN_6_PRODUCTION	61	-0.442243	negative	-2.03863	0.00949174	5	5
Pilorcarpine	Tool	GOBP_POSITIVE_REGULATION_OF_INTERLEUKIN_6_PRODUCTION	56	-0.421425	negative	-1.85663	0.0188175	5	5
SNC80	Tool	GOBP_POSITIVE_REGULATION_OF_INTERLEUKIN_6_PRODUCTION	78	0.456333	positive	2.32931	0.000802	5	5
Amoxapine	Tool	GOBP_POSITIVE_REGULATION_OF_LEUKOCYTE_MIGRATION	102	0.407563	positive	2.15327	0.00320744	5	5
Bicuculline	Tool	GOBP_POSITIVE_REGULATION_OF_LEUKOCYTE_MIGRATION	102	0.321666	positive	1.71506	0.0344747	5	5
Donepezil	Tool	GOBP_POSITIVE_REGULATION_OF_LEUKOCYTE_MIGRATION	94	0.323224	positive	1.78853	0.0253252	5	5
Pilorcarpine	Tool	GOBP_POSITIVE_REGULATION_OF_LEUKOCYTE_MIGRATION	81	-0.425888	negative	-2.0565	0.00542336	5	5
SNC80	Tool	GOBP_POSITIVE_REGULATION_OF_LEUKOCYTE_MIGRATION	108	0.314205	positive	1.68637	0.0401097	5	5
Bicuculline	Tool	GOBP_POSITIVE_REGULATION_OF_LOCOMOTION	470	0.29494	positive	1.96009	0.0106174	5	5
Chlopromazine	Tool	GOBP_POSITIVE_REGULATION_OF_LOCOMOTION	462	0.277204	positive	1.89331	0.024683	5	5
Donepezil	Tool	GOBP_POSITIVE_REGULATION_OF_LOCOMOTION	448	0.305511	positive	2.11598	0.00456398	5	5
Pilorcarpine	Tool	GOBP_POSITIVE_REGULATION_OF_LOCOMOTION	407	-0.316415	negative	-1.91722	0.0130967	5	5
SNC80	Tool	GOBP_POSITIVE_REGULATION_OF_LOCOMOTION	484	0.302087	positive	2.05273	0.00870775	5	5
Bicuculline	Tool	GOBP_POSITIVE_REGULATION_OF_PROTEIN_LOCALIZATION_TO_NUCLEUS	79	0.378911	positive	1.92161	0.0131204	5	5
Chlopromazine	Tool	GOBP_POSITIVE_REGULATION_OF_PROTEIN_LOCALIZATION_TO_NUCLEUS	78	0.322547	positive	1.71419	0.0479962	5	5
Kainic acid	Tool	GOBP_POSITIVE_REGULATION_OF_PROTEIN_LOCALIZATION_TO_NUCLEUS	78	-0.359262	negative	-1.75351	0.0362614	5	5
Pilorcarpine	Tool	GOBP_POSITIVE_REGULATION_OF_PROTEIN_LOCALIZATION_TO_NUCLEUS	73	-0.363369	negative	-1.69839	0.0425498	5	5
SNC80	Tool	GOBP_POSITIVE_REGULATION_OF_PROTEIN_LOCALIZATION_TO_NUCLEUS	77	0.422369	positive	2.18365	0.00442205	5	5
Chlopromazine	Tool	GOBP_POSITIVE_REGULATION_OF_TUMOR_NECROSIS_FACTOR_SUPERFAMILY_CYTOKINE_PRODUCTION	76	0.414237	positive	2.19971	0.006501	5	5
Donepezil	Tool	GOBP_POSITIVE_REGULATION_OF_TUMOR_NECROSIS_FACTOR_SUPERFAMILY_CYTOKINE_PRODUCTION	70	0.430801	positive	2.21481	0.00300036	5	5
Kainic acid	Tool	GOBP_POSITIVE_REGULATION_OF_TUMOR_NECROSIS_FACTOR_SUPERFAMILY_CYTOKINE_PRODUCTION	67	-0.418344	negative	-2.00173	0.0103091	5	5
Pilorcarpine	Tool	GOBP_POSITIVE_REGULATION_OF_TUMOR_NECROSIS_FACTOR_SUPERFAMILY_CYTOKINE_PRODUCTION	62	-0.452249	negative	-2.07668	0.00516161	5	5
SNC80	Tool	GOBP_POSITIVE_REGULATION_OF_TUMOR_NECROSIS_FACTOR_SUPERFAMILY_CYTOKINE_PRODUCTION	82	0.384371	positive	1.98918	0.0119205	5	5
Bicuculline	Tool	GOBP_PROTEIN_DNA_COMPLEX_ASSEMBLY	124	0.396418	positive	2.2143	0.00242788	5	5
Kainic acid	Tool	GOBP_PROTEIN_DNA_COMPLEX_ASSEMBLY	120	-0.391613	negative	-2.10239	0.00641085	5	5
Pentylenetetrazol	Tool	GOBP_PROTEIN_DNA_COMPLEX_ASSEMBLY	124	-0.382014	negative	-2.0339	0.0138226	5	5
Picrotoxin	Tool	GOBP_PROTEIN_DNA_COMPLEX_ASSEMBLY	121	0.35101	positive	1.85834	0.0282218	5	5
SNC80	Tool	GOBP_PROTEIN_DNA_COMPLEX_ASSEMBLY	124	0.299895	positive	1.67991	0.041339	5	5
Bicuculline	Tool	GOBP_REGULATION_OF_BODY_FLUID_LEVELS	323	0.261702	positive	1.67962	0.0391431	5	5
Chlopromazine	Tool	GOBP_REGULATION_OF_BODY_FLUID_LEVELS	309	0.307349	positive	2.04956	0.0142343	5	5
Donepezil	Tool	GOBP_REGULATION_OF_BODY_FLUID_LEVELS	284	0.255086	positive	1.65763	0.0462554	5	5
Pilorcarpine	Tool	GOBP_REGULATION_OF_BODY_FLUID_LEVELS	247	-0.415868	negative	-2.36079	0.000881	5	5
SNC80	Tool	GOBP_REGULATION_OF_BODY_FLUID_LEVELS	331	0.256496	positive	1.65995	0.0441676	5	5
Bicuculline	Tool	GOBP_REGULATION_OF_CELL_CYCLE_CHECKPOINT	32	0.478958	positive	2.00727	0.00806057	5	5
Kainic acid	Tool	GOBP_REGULATION_OF_CELL_CYCLE_CHECKPOINT	32	-0.4792	negative	-1.89983	0.0179409	5	5
Pentylenetetrazol	Tool	GOBP_REGULATION_OF_CELL_CYCLE_CHECKPOINT	32	-0.508688	negative	-2.02333	0.015378	5	5
Picrotoxin	Tool	GOBP_REGULATION_OF_CELL_CYCLE_CHECKPOINT	32	0.51764	positive	2.04128	0.00713928	5	5
SNC80	Tool	GOBP_REGULATION_OF_CELL_CYCLE_CHECKPOINT	32	0.443154	positive	1.82896	0.0234777	5	5
Bicuculline	Tool	GOBP_REGULATION_OF_CELL_MIGRATION_INVOLVED_IN_SPROUTING_ANGIOGENESIS	43	0.397919	positive	1.7544	0.0286505	5	5
Chlopromazine	Tool	GOBP_REGULATION_OF_CELL_MIGRATION_INVOLVED_IN_SPROUTING_ANGIOGENESIS	43	0.440965	positive	2.02036	0.0151928	5	5
Donepezil	Tool	GOBP_REGULATION_OF_CELL_MIGRATION_INVOLVED_IN_SPROUTING_ANGIOGENESIS	39	0.416476	positive	1.84948	0.0187614	5	5
Pilorcarpine	Tool	GOBP_REGULATION_OF_CELL_MIGRATION_INVOLVED_IN_SPROUTING_ANGIOGENESIS	34	-0.439737	negative	-1.74478	0.0340517	5	5
SNC80	Tool	GOBP_REGULATION_OF_CELL_MIGRATION_INVOLVED_IN_SPROUTING_ANGIOGENESIS	45	0.462297	positive	2.06683	0.00779051	5	5
Bicuculline	Tool	GOBP_REGULATION_OF_COLLAGEN_METABOLIC_PROCESS	35	0.463206	positive	1.9249	0.0130201	5	5
Chlopromazine	Tool	GOBP_REGULATION_OF_COLLAGEN_METABOLIC_PROCESS	33	0.404947	positive	1.74435	0.0438967	5	5
Donepezil	Tool	GOBP_REGULATION_OF_COLLAGEN_METABOLIC_PROCESS	30	0.485184	positive	2.02729	0.00780516	5	5
Kainic acid	Tool	GOBP_REGULATION_OF_COLLAGEN_METABOLIC_PROCESS	30	-0.499042	negative	-2.00795	0.0100693	5	5
SNC80	Tool	GOBP_REGULATION_OF_COLLAGEN_METABOLIC_PROCESS	36	0.506113	positive	2.15957	0.00503539	5	5
Chlopromazine	Tool	GOBP_REGULATION_OF_EXTRACELLULAR_MATRIX_ORGANIZATION	43	0.43967	positive	2.03148	0.0151606	5	5
Donepezil	Tool	GOBP_REGULATION_OF_EXTRACELLULAR_MATRIX_ORGANIZATION	41	0.373776	positive	1.70655	0.0368248	5	5
Kainic acid	Tool	GOBP_REGULATION_OF_EXTRACELLULAR_MATRIX_ORGANIZATION	41	-0.431096	negative	-1.83639	0.0243672	5	5
Pilorcarpine	Tool	GOBP_REGULATION_OF_EXTRACELLULAR_MATRIX_ORGANIZATION	38	-0.428451	negative	-1.73327	0.0364383	5	5
SNC80	Tool	GOBP_REGULATION_OF_EXTRACELLULAR_MATRIX_ORGANIZATION	44	0.479991	positive	2.11368	0.00662789	5	5
Bicuculline	Tool	GOBP_REGULATION_OF_MESENCHYMAL_CELL_PROLIFERATION	29	0.508947	positive	2.04784	0.0063081	5	5
Donepezil	Tool	GOBP_REGULATION_OF_MESENCHYMAL_CELL_PROLIFERATION	27	0.412942	positive	1.69893	0.0381976	5	5
Kainic acid	Tool	GOBP_REGULATION_OF_MESENCHYMAL_CELL_PROLIFERATION	26	-0.468222	negative	-1.7788	0.0323182	5	5
Picrotoxin	Tool	GOBP_REGULATION_OF_MESENCHYMAL_CELL_PROLIFERATION	28	0.481588	positive	1.83708	0.0317031	5	5
SNC80	Tool	GOBP_REGULATION_OF_MESENCHYMAL_CELL_PROLIFERATION	29	0.44064	positive	1.7482	0.0317631	5	5
Bicuculline	Tool	GOBP_REGULATION_OF_MITOTIC_NUCLEAR_DIVISION	97	0.44378	positive	2.31366	0.00139973	5	5
Kainic acid	Tool	GOBP_REGULATION_OF_MITOTIC_NUCLEAR_DIVISION	93	-0.394007	negative	-2.0304	0.0100803	5	5
Pentylenetetrazol	Tool	GOBP_REGULATION_OF_MITOTIC_NUCLEAR_DIVISION	98	-0.437644	negative	-2.2388	0.00152627	5	5
Picrotoxin	Tool	GOBP_REGULATION_OF_MITOTIC_NUCLEAR_DIVISION	95	0.433459	positive	2.21166	0.00134981	5	5
SNC80	Tool	GOBP_REGULATION_OF_MITOTIC_NUCLEAR_DIVISION	98	0.322227	positive	1.7123	0.0367429	5	5
Bicuculline	Tool	GOBP_REGULATION_OF_OSTEOBLAST_DIFFERENTIATION	117	0.364096	positive	2.01869	0.00730703	5	5
Chlopromazine	Tool	GOBP_REGULATION_OF_OSTEOBLAST_DIFFERENTIATION	115	0.315132	positive	1.76012	0.0419395	5	5
Donepezil	Tool	GOBP_REGULATION_OF_OSTEOBLAST_DIFFERENTIATION	112	0.363876	positive	2.11183	0.00466321	5	5
Kainic acid	Tool	GOBP_REGULATION_OF_OSTEOBLAST_DIFFERENTIATION	109	-0.359645	negative	-1.87928	0.0199326	5	5
SNC80	Tool	GOBP_REGULATION_OF_OSTEOBLAST_DIFFERENTIATION	119	0.342399	positive	1.85287	0.0210222	5	5
Bicuculline	Tool	GOBP_REGULATION_OF_POSTSYNAPTIC_MEMBRANE_POTENTIAL	118	-0.425487	negative	-2.20606	0.00825443	5	5
Chlopromazine	Tool	GOBP_REGULATION_OF_POSTSYNAPTIC_MEMBRANE_POTENTIAL	116	-0.439535	negative	-2.15756	0.00119488	5	5
Kainic acid	Tool	GOBP_REGULATION_OF_POSTSYNAPTIC_MEMBRANE_POTENTIAL	114	0.363159	positive	1.91147	0.0478283	5	5
Pilorcarpine	Tool	GOBP_REGULATION_OF_POSTSYNAPTIC_MEMBRANE_POTENTIAL	108	0.349456	positive	1.87147	0.040421	5	5
SNC80	Tool	GOBP_REGULATION_OF_POSTSYNAPTIC_MEMBRANE_POTENTIAL	129	-0.534753	negative	-2.77456	0	5	5
Bicuculline	Tool	GOBP_REGULATION_OF_SYNAPTIC_PLASTICITY	173	-0.403448	negative	-2.20214	0.00685659	5	5
Chlopromazine	Tool	GOBP_REGULATION_OF_SYNAPTIC_PLASTICITY	173	-0.444352	negative	-2.33208	3.75e-05	5	5
Pentylenetetrazol	Tool	GOBP_REGULATION_OF_SYNAPTIC_PLASTICITY	174	-0.331352	negative	-1.86633	0.0428758	5	5
Pilorcarpine	Tool	GOBP_REGULATION_OF_SYNAPTIC_PLASTICITY	169	0.342611	positive	2.03108	0.0151998	5	5
SNC80	Tool	GOBP_REGULATION_OF_SYNAPTIC_PLASTICITY	181	-0.489406	negative	-2.67877	0	5	5
Amoxapine	Tool	GOBP_REGULATION_OF_T_HELPER_1_TYPE_IMMUNE_RESPONSE	19	0.663036	positive	2.29927	0.00108498	5	5
Chlopromazine	Tool	GOBP_REGULATION_OF_T_HELPER_1_TYPE_IMMUNE_RESPONSE	16	0.696538	positive	2.35152	0.00379221	5	5
Donepezil	Tool	GOBP_REGULATION_OF_T_HELPER_1_TYPE_IMMUNE_RESPONSE	16	0.537731	positive	1.88035	0.0163637	5	5
Pentylenetetrazol	Tool	GOBP_REGULATION_OF_T_HELPER_1_TYPE_IMMUNE_RESPONSE	21	0.566491	positive	2.04067	0.0363018	5	5
SNC80	Tool	GOBP_REGULATION_OF_T_HELPER_1_TYPE_IMMUNE_RESPONSE	23	0.444794	positive	1.64873	0.0460649	5	5
Bicuculline	Tool	GOBP_REGULATION_OF_TRANS_SYNAPTIC_SIGNALING	378	-0.357817	negative	-2.19496	0.00645196	5	5
Chlopromazine	Tool	GOBP_REGULATION_OF_TRANS_SYNAPTIC_SIGNALING	374	-0.434034	negative	-2.47925	0	5	5
Donepezil	Tool	GOBP_REGULATION_OF_TRANS_SYNAPTIC_SIGNALING	371	-0.365181	negative	-2.01846	0.0281597	5	5
Pilorcarpine	Tool	GOBP_REGULATION_OF_TRANS_SYNAPTIC_SIGNALING	358	0.303602	positive	1.97037	0.0217632	5	5
SNC80	Tool	GOBP_REGULATION_OF_TRANS_SYNAPTIC_SIGNALING	400	-0.453144	negative	-2.71947	0	5	5
Chlopromazine	Tool	GOBP_RESPONSE_TO_BACTERIUM	390	0.293659	positive	1.93009	0.0221362	5	5
Donepezil	Tool	GOBP_RESPONSE_TO_BACTERIUM	362	0.323152	positive	2.19844	0.00326932	5	5
Kainic acid	Tool	GOBP_RESPONSE_TO_BACTERIUM	348	-0.303578	negative	-1.92356	0.0159211	5	5
Pilorcarpine	Tool	GOBP_RESPONSE_TO_BACTERIUM	306	-0.363284	negative	-2.12494	0.00348006	5	5
SNC80	Tool	GOBP_RESPONSE_TO_BACTERIUM	441	0.259447	positive	1.71583	0.0362829	5	5
Chlopromazine	Tool	GOBP_RESPONSE_TO_INTERFERON_GAMMA	92	0.414122	positive	2.23514	0.00532288	5	5
Donepezil	Tool	GOBP_RESPONSE_TO_INTERFERON_GAMMA	84	0.426168	positive	2.28489	0.0015408	5	5
Kainic acid	Tool	GOBP_RESPONSE_TO_INTERFERON_GAMMA	81	-0.345368	negative	-1.69305	0.0472882	5	5
Pilorcarpine	Tool	GOBP_RESPONSE_TO_INTERFERON_GAMMA	73	-0.481396	negative	-2.26509	0.00148404	5	5
SNC80	Tool	GOBP_RESPONSE_TO_INTERFERON_GAMMA	101	0.34987	positive	1.86874	0.0195336	5	5
Chlopromazine	Tool	GOBP_RESPONSE_TO_INTERLEUKIN_6	30	0.520696	positive	2.14544	0.00851688	5	5
Donepezil	Tool	GOBP_RESPONSE_TO_INTERLEUKIN_6	26	0.424336	positive	1.72215	0.0344125	5	5
Kainic acid	Tool	GOBP_RESPONSE_TO_INTERLEUKIN_6	25	-0.478039	negative	-1.80809	0.0276977	5	5
Pilorcarpine	Tool	GOBP_RESPONSE_TO_INTERLEUKIN_6	24	-0.531458	negative	-1.90196	0.0144297	5	5
SNC80	Tool	GOBP_RESPONSE_TO_INTERLEUKIN_6	34	0.401221	positive	1.67172	0.0423877	5	5
Chlopromazine	Tool	GOBP_RESPONSE_TO_MOLECULE_OF_BACTERIAL_ORIGIN	236	0.307949	positive	1.92727	0.0219315	5	5
Donepezil	Tool	GOBP_RESPONSE_TO_MOLECULE_OF_BACTERIAL_ORIGIN	229	0.330606	positive	2.16074	0.00353962	5	5
Kainic acid	Tool	GOBP_RESPONSE_TO_MOLECULE_OF_BACTERIAL_ORIGIN	221	-0.28442	negative	-1.68654	0.0484548	5	5
Pilorcarpine	Tool	GOBP_RESPONSE_TO_MOLECULE_OF_BACTERIAL_ORIGIN	194	-0.37208	negative	-2.05859	0.00570331	5	5
SNC80	Tool	GOBP_RESPONSE_TO_MOLECULE_OF_BACTERIAL_ORIGIN	261	0.29125	positive	1.84381	0.0220914	5	5
Chlopromazine	Tool	GOBP_RESPONSE_TO_PROGESTERONE	35	0.49522	positive	2.1032	0.0112672	5	5
Donepezil	Tool	GOBP_RESPONSE_TO_PROGESTERONE	35	0.427105	positive	1.85592	0.0183129	5	5
Kainic acid	Tool	GOBP_RESPONSE_TO_PROGESTERONE	34	-0.405436	negative	-1.69081	0.0479361	5	5
Pilorcarpine	Tool	GOBP_RESPONSE_TO_PROGESTERONE	34	-0.447063	negative	-1.78271	0.028059	5	5
SNC80	Tool	GOBP_RESPONSE_TO_PROGESTERONE	37	0.455245	positive	1.96011	0.0138156	5	5
Amoxapine	Tool	GOBP_RIBOSOME_BIOGENESIS	272	0.486157	positive	3.01228	0	5	5
Bicuculline	Tool	GOBP_RIBOSOME_BIOGENESIS	267	0.358156	positive	2.22785	0.00227718	5	5
Chlopromazine	Tool	GOBP_RIBOSOME_BIOGENESIS	267	0.364929	positive	2.31628	0.00356352	5	5
Pilorcarpine	Tool	GOBP_RIBOSOME_BIOGENESIS	259	-0.370201	negative	-2.11246	0.00391553	5	5
SNC80	Tool	GOBP_RIBOSOME_BIOGENESIS	261	0.505213	positive	3.15022	0	5	5
Amoxapine	Tool	GOBP_RRNA_METABOLIC_PROCESS	236	0.482196	positive	2.89306	0	5	5
Bicuculline	Tool	GOBP_RRNA_METABOLIC_PROCESS	234	0.352702	positive	2.16536	0.00341804	5	5
Chlopromazine	Tool	GOBP_RRNA_METABOLIC_PROCESS	234	0.33876	positive	2.12276	0.0100868	5	5
Pilorcarpine	Tool	GOBP_RRNA_METABOLIC_PROCESS	229	-0.344484	negative	-1.96043	0.00987979	5	5
SNC80	Tool	GOBP_RRNA_METABOLIC_PROCESS	230	0.487381	positive	3.03634	0	5	5
Bicuculline	Tool	GOBP_SEMI_LUNAR_VALVE_DEVELOPMENT	34	0.443139	positive	1.86771	0.0176133	5	5
Donepezil	Tool	GOBP_SEMI_LUNAR_VALVE_DEVELOPMENT	32	0.595867	positive	2.54008	0.000152	5	5
Kainic acid	Tool	GOBP_SEMI_LUNAR_VALVE_DEVELOPMENT	32	-0.446671	negative	-1.79188	0.0300816	5	5
Pilorcarpine	Tool	GOBP_SEMI_LUNAR_VALVE_DEVELOPMENT	30	-0.454659	negative	-1.73746	0.0358807	5	5
SNC80	Tool	GOBP_SEMI_LUNAR_VALVE_DEVELOPMENT	35	0.429263	positive	1.82145	0.0238622	5	5
Bicuculline	Tool	GOBP_SPROUTING_ANGIOGENESIS	125	0.331877	positive	1.8444	0.0198484	5	5
Donepezil	Tool	GOBP_SPROUTING_ANGIOGENESIS	119	0.325207	positive	1.879	0.0164978	5	5
Kainic acid	Tool	GOBP_SPROUTING_ANGIOGENESIS	116	-0.358113	negative	-1.9303	0.015238	5	5
Picrotoxin	Tool	GOBP_SPROUTING_ANGIOGENESIS	125	0.353735	positive	1.89002	0.0222093	5	5
SNC80	Tool	GOBP_SPROUTING_ANGIOGENESIS	129	0.301685	positive	1.68053	0.041318	5	5
Bicuculline	Tool	GOBP_SYNAPTIC_VESICLE_PRIMING	19	-0.592919	negative	-2.01448	0.0322302	5	5
Chlopromazine	Tool	GOBP_SYNAPTIC_VESICLE_PRIMING	19	-0.69992	negative	-2.33743	3.98e-05	5	5
Donepezil	Tool	GOBP_SYNAPTIC_VESICLE_PRIMING	19	-0.593193	negative	-1.92177	0.0494495	5	5
Pentylenetetrazol	Tool	GOBP_SYNAPTIC_VESICLE_PRIMING	19	-0.528672	negative	-1.8353	0.0490957	5	5
SNC80	Tool	GOBP_SYNAPTIC_VESICLE_PRIMING	19	-0.702013	negative	-2.35257	0.000103	5	5
Bicuculline	Tool	GOBP_TRABECULA_MORPHOGENESIS	43	0.424769	positive	1.84521	0.0198698	5	5
Chlopromazine	Tool	GOBP_TRABECULA_MORPHOGENESIS	43	0.40464	positive	1.78936	0.0383319	5	5
Donepezil	Tool	GOBP_TRABECULA_MORPHOGENESIS	42	0.495337	positive	2.28729	0.0014975	5	5
Kainic acid	Tool	GOBP_TRABECULA_MORPHOGENESIS	41	-0.530529	negative	-2.3139	0.00124081	5	5
SNC80	Tool	GOBP_TRABECULA_MORPHOGENESIS	44	0.464884	positive	2.09146	0.00747199	5	5
Bicuculline	Tool	GOBP_TRANSMEMBRANE_RECEPTOR_PROTEIN_SERINE_THREONINE_KINASE_SIGNALING_PATHWAY	311	0.324857	positive	2.07404	0.00564439	5	5
Donepezil	Tool	GOBP_TRANSMEMBRANE_RECEPTOR_PROTEIN_SERINE_THREONINE_KINASE_SIGNALING_PATHWAY	293	0.299558	positive	1.97612	0.0097799	5	5
Kainic acid	Tool	GOBP_TRANSMEMBRANE_RECEPTOR_PROTEIN_SERINE_THREONINE_KINASE_SIGNALING_PATHWAY	291	-0.315911	negative	-1.96085	0.0132976	5	5
Picrotoxin	Tool	GOBP_TRANSMEMBRANE_RECEPTOR_PROTEIN_SERINE_THREONINE_KINASE_SIGNALING_PATHWAY	308	0.317134	positive	1.91395	0.0196737	5	5
SNC80	Tool	GOBP_TRANSMEMBRANE_RECEPTOR_PROTEIN_SERINE_THREONINE_KINASE_SIGNALING_PATHWAY	323	0.262384	positive	1.69118	0.0395762	5	5
Chlopromazine	Tool	GOBP_TUMOR_NECROSIS_FACTOR_SUPERFAMILY_CYTOKINE_PRODUCTION	123	0.35399	positive	2.02822	0.0149042	5	5
Donepezil	Tool	GOBP_TUMOR_NECROSIS_FACTOR_SUPERFAMILY_CYTOKINE_PRODUCTION	115	0.308129	positive	1.75999	0.0290963	5	5
Kainic acid	Tool	GOBP_TUMOR_NECROSIS_FACTOR_SUPERFAMILY_CYTOKINE_PRODUCTION	111	-0.339949	negative	-1.82331	0.025491	5	5
Pilorcarpine	Tool	GOBP_TUMOR_NECROSIS_FACTOR_SUPERFAMILY_CYTOKINE_PRODUCTION	100	-0.445577	negative	-2.20516	0.00167552	5	5
SNC80	Tool	GOBP_TUMOR_NECROSIS_FACTOR_SUPERFAMILY_CYTOKINE_PRODUCTION	136	0.337202	positive	1.92874	0.0155764	5	5
Bicuculline	Tool	GOBP_UROGENITAL_SYSTEM_DEVELOPMENT	311	0.294686	positive	1.88457	0.016126	5	5
Chlopromazine	Tool	GOBP_UROGENITAL_SYSTEM_DEVELOPMENT	303	0.25939	positive	1.71591	0.0477867	5	5
Donepezil	Tool	GOBP_UROGENITAL_SYSTEM_DEVELOPMENT	298	0.297341	positive	1.97931	0.00962041	5	5
Kainic acid	Tool	GOBP_UROGENITAL_SYSTEM_DEVELOPMENT	291	-0.285005	negative	-1.76474	0.0339392	5	5
SNC80	Tool	GOBP_UROGENITAL_SYSTEM_DEVELOPMENT	316	0.278804	positive	1.79744	0.025882	5	5
Bicuculline	Tool	GOBP_VASCULOGENESIS	64	0.347317	positive	1.69816	0.0362955	5	5
Chlopromazine	Tool	GOBP_VASCULOGENESIS	63	0.3865	positive	1.90863	0.0237016	5	5
Donepezil	Tool	GOBP_VASCULOGENESIS	61	0.388713	positive	1.92692	0.0131695	5	5
Pilorcarpine	Tool	GOBP_VASCULOGENESIS	56	-0.464973	negative	-2.05815	0.00564035	5	5
SNC80	Tool	GOBP_VASCULOGENESIS	67	0.432258	positive	2.12825	0.00621026	5	5
Bicuculline	Tool	GOBP_VENTRICULAR_CARDIAC_MUSCLE_TISSUE_DEVELOPMENT	49	0.384919	positive	1.77675	0.0260127	5	5
Chlopromazine	Tool	GOBP_VENTRICULAR_CARDIAC_MUSCLE_TISSUE_DEVELOPMENT	49	0.377335	positive	1.79642	0.0373458	5	5
Donepezil	Tool	GOBP_VENTRICULAR_CARDIAC_MUSCLE_TISSUE_DEVELOPMENT	46	0.477685	positive	2.26265	0.00218456	5	5
Kainic acid	Tool	GOBP_VENTRICULAR_CARDIAC_MUSCLE_TISSUE_DEVELOPMENT	46	-0.384771	negative	-1.70702	0.0441814	5	5
SNC80	Tool	GOBP_VENTRICULAR_CARDIAC_MUSCLE_TISSUE_DEVELOPMENT	51	0.461419	positive	2.14912	0.0056375	5	5
Chlopromazine	Tool	GOBP_ADAPTIVE_IMMUNE_RESPONSE	271	0.276447	positive	1.78251	0.0388941	4	4
Donepezil	Tool	GOBP_ADAPTIVE_IMMUNE_RESPONSE	256	0.292071	positive	1.92676	0.0131635	4	4
Pilorcarpine	Tool	GOBP_ADAPTIVE_IMMUNE_RESPONSE	213	-0.362974	negative	-2.02899	0.00660028	4	4
SNC80	Tool	GOBP_ADAPTIVE_IMMUNE_RESPONSE	326	0.273861	positive	1.74372	0.0325729	4	4
Chlopromazine	Tool	GOBP_ADAPTIVE_IMMUNE_RESPONSE_BASED_ON_SOMATIC_RECOMBINATION_OF_IMMUNE_RECEPTORS_BUILT_FROM_IMMUNOGLOBULIN_SUPERFAMILY_DOMAINS	195	0.328592	positive	1.99265	0.0166698	4	4
Donepezil	Tool	GOBP_ADAPTIVE_IMMUNE_RESPONSE_BASED_ON_SOMATIC_RECOMBINATION_OF_IMMUNE_RECEPTORS_BUILT_FROM_IMMUNOGLOBULIN_SUPERFAMILY_DOMAINS	183	0.309694	positive	1.94068	0.012351	4	4
Pilorcarpine	Tool	GOBP_ADAPTIVE_IMMUNE_RESPONSE_BASED_ON_SOMATIC_RECOMBINATION_OF_IMMUNE_RECEPTORS_BUILT_FROM_IMMUNOGLOBULIN_SUPERFAMILY_DOMAINS	156	-0.369278	negative	-1.98767	0.00812419	4	4
SNC80	Tool	GOBP_ADAPTIVE_IMMUNE_RESPONSE_BASED_ON_SOMATIC_RECOMBINATION_OF_IMMUNE_RECEPTORS_BUILT_FROM_IMMUNOGLOBULIN_SUPERFAMILY_DOMAINS	231	0.313383	positive	1.92743	0.0156283	4	4
Amoxapine	Tool	GOBP_APOPTOTIC_PROCESS_INVOLVED_IN_MORPHOGENESIS	25	0.550588	positive	2.09614	0.00482475	4	4
Donepezil	Tool	GOBP_APOPTOTIC_PROCESS_INVOLVED_IN_MORPHOGENESIS	20	0.653659	positive	2.42316	0.000288	4	4
Kainic acid	Tool	GOBP_APOPTOTIC_PROCESS_INVOLVED_IN_MORPHOGENESIS	20	-0.600499	negative	-2.13511	0.00504629	4	4
SNC80	Tool	GOBP_APOPTOTIC_PROCESS_INVOLVED_IN_MORPHOGENESIS	24	0.528953	positive	2.00339	0.0114774	4	4
Bicuculline	Tool	GOBP_APPENDAGE_MORPHOGENESIS	121	0.298431	positive	1.65962	0.0428063	4	4
Donepezil	Tool	GOBP_APPENDAGE_MORPHOGENESIS	117	0.301243	positive	1.7174	0.0352178	4	4
Kainic acid	Tool	GOBP_APPENDAGE_MORPHOGENESIS	117	-0.35553	negative	-1.90549	0.0173807	4	4
SNC80	Tool	GOBP_APPENDAGE_MORPHOGENESIS	123	0.338831	positive	1.87444	0.0191374	4	4
Chlopromazine	Tool	GOBP_ASTROCYTE_DEVELOPMENT	29	0.417787	positive	1.71167	0.048556	4	4
Donepezil	Tool	GOBP_ASTROCYTE_DEVELOPMENT	28	0.504744	positive	2.10874	0.00472213	4	4
Kainic acid	Tool	GOBP_ASTROCYTE_DEVELOPMENT	28	-0.436973	negative	-1.71394	0.0436056	4	4
SNC80	Tool	GOBP_ASTROCYTE_DEVELOPMENT	33	0.425042	positive	1.79888	0.025798	4	4
Bicuculline	Tool	GOBP_BRANCHING_INVOLVED_IN_BLOOD_VESSEL_MORPHOGENESIS	30	0.586165	positive	2.36663	0.000957	4	4
Donepezil	Tool	GOBP_BRANCHING_INVOLVED_IN_BLOOD_VESSEL_MORPHOGENESIS	28	0.429761	positive	1.75627	0.029711	4	4
Picrotoxin	Tool	GOBP_BRANCHING_INVOLVED_IN_BLOOD_VESSEL_MORPHOGENESIS	29	0.598839	positive	2.28652	0.000551	4	4
SNC80	Tool	GOBP_BRANCHING_INVOLVED_IN_BLOOD_VESSEL_MORPHOGENESIS	30	0.412682	positive	1.71512	0.0363998	4	4
Bicuculline	Tool	GOBP_CARDIAC_ATRIUM_DEVELOPMENT	31	0.42071	positive	1.70951	0.0350789	4	4
Donepezil	Tool	GOBP_CARDIAC_ATRIUM_DEVELOPMENT	28	0.413716	positive	1.72422	0.0340268	4	4
Kainic acid	Tool	GOBP_CARDIAC_ATRIUM_DEVELOPMENT	28	-0.438103	negative	-1.69995	0.0462414	4	4
SNC80	Tool	GOBP_CARDIAC_ATRIUM_DEVELOPMENT	32	0.489388	positive	1.9907	0.0119474	4	4
Bicuculline	Tool	GOBP_CARDIAC_ATRIUM_MORPHOGENESIS	23	0.500913	positive	1.89802	0.0152084	4	4
Kainic acid	Tool	GOBP_CARDIAC_ATRIUM_MORPHOGENESIS	21	-0.510754	negative	-1.86834	0.0210421	4	4
Picrotoxin	Tool	GOBP_CARDIAC_ATRIUM_MORPHOGENESIS	23	0.517992	positive	1.88345	0.0230934	4	4
SNC80	Tool	GOBP_CARDIAC_ATRIUM_MORPHOGENESIS	24	0.510414	positive	1.94672	0.0148278	4	4
Bicuculline	Tool	GOBP_CARDIAC_CHAMBER_MORPHOGENESIS	110	0.419889	positive	2.30315	0.00148182	4	4
Donepezil	Tool	GOBP_CARDIAC_CHAMBER_MORPHOGENESIS	102	0.382328	positive	2.11581	0.00452688	4	4
Kainic acid	Tool	GOBP_CARDIAC_CHAMBER_MORPHOGENESIS	101	-0.345051	negative	-1.78666	0.0310787	4	4
SNC80	Tool	GOBP_CARDIAC_CHAMBER_MORPHOGENESIS	112	0.410491	positive	2.24728	0.00326049	4	4
4-aminopyridine	Tool	GOBP_CARDIAC_CONDUCTION_SYSTEM_DEVELOPMENT	32	-0.524756	negative	-2.14113	0.0383073	4	4
Donepezil	Tool	GOBP_CARDIAC_CONDUCTION_SYSTEM_DEVELOPMENT	29	0.49308	positive	2.06382	0.00631558	4	4
Kainic acid	Tool	GOBP_CARDIAC_CONDUCTION_SYSTEM_DEVELOPMENT	29	-0.55096	negative	-2.1387	0.00513943	4	4
SNC80	Tool	GOBP_CARDIAC_CONDUCTION_SYSTEM_DEVELOPMENT	33	0.446564	positive	1.8237	0.0237475	4	4
Bicuculline	Tool	GOBP_CARDIAC_SEPTUM_DEVELOPMENT	96	0.369544	positive	1.93566	0.0123372	4	4
Donepezil	Tool	GOBP_CARDIAC_SEPTUM_DEVELOPMENT	89	0.422349	positive	2.32271	0.00115441	4	4
Kainic acid	Tool	GOBP_CARDIAC_SEPTUM_DEVELOPMENT	89	-0.382604	negative	-1.93125	0.0151526	4	4
SNC80	Tool	GOBP_CARDIAC_SEPTUM_DEVELOPMENT	97	0.414822	positive	2.19911	0.0042057	4	4
Amoxapine	Tool	GOBP_CD4_POSITIVE_ALPHA_BETA_T_CELL_ACTIVATION	72	0.43596	positive	2.11421	0.00412003	4	4
Bicuculline	Tool	GOBP_CD4_POSITIVE_ALPHA_BETA_T_CELL_ACTIVATION	76	0.336937	positive	1.67887	0.039167	4	4
Donepezil	Tool	GOBP_CD4_POSITIVE_ALPHA_BETA_T_CELL_ACTIVATION	66	0.359577	positive	1.86215	0.0178822	4	4
Pentylenetetrazol	Tool	GOBP_CD4_POSITIVE_ALPHA_BETA_T_CELL_ACTIVATION	75	0.456658	positive	2.23784	0.015728	4	4
Amoxapine	Tool	GOBP_CELL_CYCLE_G2_M_PHASE_TRANSITION	139	-0.335264	negative	-1.83542	0.0462974	4	4
Bicuculline	Tool	GOBP_CELL_CYCLE_G2_M_PHASE_TRANSITION	138	0.305055	positive	1.70274	0.0356569	4	4
Picrotoxin	Tool	GOBP_CELL_CYCLE_G2_M_PHASE_TRANSITION	139	0.358995	positive	1.94759	0.0156155	4	4
Pilorcarpine	Tool	GOBP_CELL_CYCLE_G2_M_PHASE_TRANSITION	135	0.320067	positive	1.85208	0.0427584	4	4
Bicuculline	Tool	GOBP_CELL_CYCLE_PHASE_TRANSITION	449	0.306806	positive	2.04609	0.00636637	4	4
Kainic acid	Tool	GOBP_CELL_CYCLE_PHASE_TRANSITION	437	-0.284062	negative	-1.82896	0.0245936	4	4
Picrotoxin	Tool	GOBP_CELL_CYCLE_PHASE_TRANSITION	447	0.304614	positive	1.90176	0.0205462	4	4
SNC80	Tool	GOBP_CELL_CYCLE_PHASE_TRANSITION	452	0.252276	positive	1.69401	0.0391027	4	4
Chlopromazine	Tool	GOBP_CELL_DIFFERENTIATION_INVOLVED_IN_KIDNEY_DEVELOPMENT	50	0.409023	positive	1.95583	0.0193484	4	4
Donepezil	Tool	GOBP_CELL_DIFFERENTIATION_INVOLVED_IN_KIDNEY_DEVELOPMENT	50	0.436245	positive	2.08488	0.00560991	4	4
Kainic acid	Tool	GOBP_CELL_DIFFERENTIATION_INVOLVED_IN_KIDNEY_DEVELOPMENT	49	-0.392243	negative	-1.7106	0.0440247	4	4
SNC80	Tool	GOBP_CELL_DIFFERENTIATION_INVOLVED_IN_KIDNEY_DEVELOPMENT	53	0.372246	positive	1.69769	0.0383445	4	4
Bicuculline	Tool	GOBP_CELL_FATE_COMMITMENT	205	0.324356	positive	1.93904	0.012232	4	4
Donepezil	Tool	GOBP_CELL_FATE_COMMITMENT	183	0.335194	positive	2.08177	0.0057225	4	4
Kainic acid	Tool	GOBP_CELL_FATE_COMMITMENT	173	-0.337452	negative	-1.96019	0.0132591	4	4
SNC80	Tool	GOBP_CELL_FATE_COMMITMENT	214	0.299356	positive	1.83034	0.02358	4	4
Bicuculline	Tool	GOBP_CELL_FATE_SPECIFICATION	66	0.345812	positive	1.69515	0.0366032	4	4
Donepezil	Tool	GOBP_CELL_FATE_SPECIFICATION	63	0.425984	positive	2.20277	0.00304463	4	4
Kainic acid	Tool	GOBP_CELL_FATE_SPECIFICATION	56	-0.455078	negative	-2.09523	0.00622622	4	4
SNC80	Tool	GOBP_CELL_FATE_SPECIFICATION	72	0.388113	positive	1.90135	0.0177635	4	4
Bicuculline	Tool	GOBP_CELL_MIGRATION_INVOLVED_IN_SPROUTING_ANGIOGENESIS	57	0.36896	positive	1.75265	0.0287746	4	4
Chlopromazine	Tool	GOBP_CELL_MIGRATION_INVOLVED_IN_SPROUTING_ANGIOGENESIS	57	0.363992	positive	1.77641	0.0400624	4	4
Donepezil	Tool	GOBP_CELL_MIGRATION_INVOLVED_IN_SPROUTING_ANGIOGENESIS	52	0.348182	positive	1.67683	0.0425649	4	4
SNC80	Tool	GOBP_CELL_MIGRATION_INVOLVED_IN_SPROUTING_ANGIOGENESIS	59	0.405687	positive	1.95669	0.0138864	4	4
Bicuculline	Tool	GOBP_CELL_PROLIFERATION_INVOLVED_IN_HEART_MORPHOGENESIS	17	0.657248	positive	2.17774	0.00328315	4	4
Chlopromazine	Tool	GOBP_CELL_PROLIFERATION_INVOLVED_IN_HEART_MORPHOGENESIS	16	0.555244	positive	1.88635	0.025091	4	4
Donepezil	Tool	GOBP_CELL_PROLIFERATION_INVOLVED_IN_HEART_MORPHOGENESIS	15	0.714362	positive	2.4145	0.000327	4	4
SNC80	Tool	GOBP_CELL_PROLIFERATION_INVOLVED_IN_HEART_MORPHOGENESIS	18	0.673044	positive	2.27817	0.0021094	4	4
Chlopromazine	Tool	GOBP_CELLULAR_RESPONSE_TO_EXTERNAL_STIMULUS	265	0.311485	positive	1.96501	0.0193984	4	4
Donepezil	Tool	GOBP_CELLULAR_RESPONSE_TO_EXTERNAL_STIMULUS	255	0.285689	positive	1.85483	0.0182904	4	4
Kainic acid	Tool	GOBP_CELLULAR_RESPONSE_TO_EXTERNAL_STIMULUS	253	-0.284423	negative	-1.72646	0.0415587	4	4
Pilorcarpine	Tool	GOBP_CELLULAR_RESPONSE_TO_EXTERNAL_STIMULUS	240	-0.29506	negative	-1.67568	0.047501	4	4
Chlopromazine	Tool	GOBP_CHEMOKINE_PRODUCTION	67	0.404125	positive	1.9969	0.0163772	4	4
Donepezil	Tool	GOBP_CHEMOKINE_PRODUCTION	59	0.498665	positive	2.52456	0.000124	4	4
Pilorcarpine	Tool	GOBP_CHEMOKINE_PRODUCTION	49	-0.513994	negative	-2.21621	0.00148181	4	4
SNC80	Tool	GOBP_CHEMOKINE_PRODUCTION	75	0.32616	positive	1.67431	0.0419157	4	4
Amoxapine	Tool	GOBP_CLEAVAGE_INVOLVED_IN_RRNA_PROCESSING	27	0.542256	positive	2.1008	0.00458759	4	4
Bicuculline	Tool	GOBP_CLEAVAGE_INVOLVED_IN_RRNA_PROCESSING	25	0.462856	positive	1.79565	0.0242808	4	4
Pilorcarpine	Tool	GOBP_CLEAVAGE_INVOLVED_IN_RRNA_PROCESSING	25	-0.469473	negative	-1.71364	0.0405546	4	4
SNC80	Tool	GOBP_CLEAVAGE_INVOLVED_IN_RRNA_PROCESSING	25	0.545933	positive	2.09775	0.00717846	4	4
Donepezil	Tool	GOBP_COLLAGEN_BIOSYNTHETIC_PROCESS	35	0.399928	positive	1.76311	0.0286118	4	4
Kainic acid	Tool	GOBP_COLLAGEN_BIOSYNTHETIC_PROCESS	35	-0.438338	negative	-1.83985	0.024214	4	4
Pilorcarpine	Tool	GOBP_COLLAGEN_BIOSYNTHETIC_PROCESS	34	-0.539034	negative	-2.12122	0.00356439	4	4
SNC80	Tool	GOBP_COLLAGEN_BIOSYNTHETIC_PROCESS	41	0.414595	positive	1.79954	0.0258626	4	4
Chlopromazine	Tool	GOBP_CYTOKINE_MEDIATED_SIGNALING_PATHWAY	307	0.308278	positive	1.99308	0.016761	4	4
Donepezil	Tool	GOBP_CYTOKINE_MEDIATED_SIGNALING_PATHWAY	282	0.270607	positive	1.72858	0.0334371	4	4
Pilorcarpine	Tool	GOBP_CYTOKINE_MEDIATED_SIGNALING_PATHWAY	249	-0.37355	negative	-2.13344	0.00339056	4	4
SNC80	Tool	GOBP_CYTOKINE_MEDIATED_SIGNALING_PATHWAY	348	0.325246	positive	2.07502	0.00727659	4	4
Amoxapine	Tool	GOBP_CYTOPLASMIC_TRANSLATION	115	0.455282	positive	2.46064	0.000249	4	4
Bicuculline	Tool	GOBP_CYTOPLASMIC_TRANSLATION	108	0.370045	positive	1.97636	0.00992943	4	4
Chlopromazine	Tool	GOBP_CYTOPLASMIC_TRANSLATION	108	0.327062	positive	1.8391	0.0304901	4	4
SNC80	Tool	GOBP_CYTOPLASMIC_TRANSLATION	108	0.418883	positive	2.29195	0.00179825	4	4
Chlopromazine	Tool	GOBP_DEFENSE_RESPONSE_TO_GRAM_POSITIVE_BACTERIUM	40	0.429147	positive	1.87198	0.0266163	4	4
Donepezil	Tool	GOBP_DEFENSE_RESPONSE_TO_GRAM_POSITIVE_BACTERIUM	36	0.569709	positive	2.542	0.000165	4	4
Kainic acid	Tool	GOBP_DEFENSE_RESPONSE_TO_GRAM_POSITIVE_BACTERIUM	35	-0.426723	negative	-1.74095	0.038883	4	4
Pilorcarpine	Tool	GOBP_DEFENSE_RESPONSE_TO_GRAM_POSITIVE_BACTERIUM	30	-0.471789	negative	-1.75871	0.0317299	4	4
Bicuculline	Tool	GOBP_DNA_INTEGRITY_CHECKPOINT_SIGNALING	114	0.355678	positive	1.98088	0.00957879	4	4
Kainic acid	Tool	GOBP_DNA_INTEGRITY_CHECKPOINT_SIGNALING	114	-0.317174	negative	-1.69775	0.0465954	4	4
Picrotoxin	Tool	GOBP_DNA_INTEGRITY_CHECKPOINT_SIGNALING	113	0.390415	positive	2.03299	0.00771865	4	4
SNC80	Tool	GOBP_DNA_INTEGRITY_CHECKPOINT_SIGNALING	113	0.339186	positive	1.86701	0.0195567	4	4
Amoxapine	Tool	GOBP_DNA_RECOMBINATION	277	-0.307196	negative	-1.83617	0.0467329	4	4
Kainic acid	Tool	GOBP_DNA_RECOMBINATION	257	-0.305152	negative	-1.83599	0.0243292	4	4
Pentylenetetrazol	Tool	GOBP_DNA_RECOMBINATION	269	-0.310465	negative	-1.85671	0.0449831	4	4
Picrotoxin	Tool	GOBP_DNA_RECOMBINATION	263	0.324864	positive	1.93778	0.0169063	4	4
Bicuculline	Tool	GOBP_DNA_REPAIR	467	0.251427	positive	1.65631	0.0434755	4	4
Kainic acid	Tool	GOBP_DNA_REPAIR	461	-0.263925	negative	-1.71858	0.0427048	4	4
Picrotoxin	Tool	GOBP_DNA_REPAIR	464	0.325435	positive	2.05737	0.00622837	4	4
SNC80	Tool	GOBP_DNA_REPAIR	466	0.259148	positive	1.72246	0.0352505	4	4
Bicuculline	Tool	GOBP_DNA_REPLICATION_INDEPENDENT_CHROMATIN_ORGANIZATION	22	0.487785	positive	1.79335	0.0245187	4	4
Kainic acid	Tool	GOBP_DNA_REPLICATION_INDEPENDENT_CHROMATIN_ORGANIZATION	22	-0.526559	negative	-1.88209	0.019819	4	4
Pentylenetetrazol	Tool	GOBP_DNA_REPLICATION_INDEPENDENT_CHROMATIN_ORGANIZATION	20	-0.548225	negative	-1.88835	0.0375313	4	4
Picrotoxin	Tool	GOBP_DNA_REPLICATION_INDEPENDENT_CHROMATIN_ORGANIZATION	20	0.657192	positive	2.24121	0.000926	4	4
Bicuculline	Tool	GOBP_DNA_STRAND_ELONGATION	36	0.416906	positive	1.80164	0.0235939	4	4
Pentylenetetrazol	Tool	GOBP_DNA_STRAND_ELONGATION	37	-0.474756	negative	-1.96523	0.0208237	4	4
Picrotoxin	Tool	GOBP_DNA_STRAND_ELONGATION	37	0.434273	positive	1.78107	0.0429946	4	4
SNC80	Tool	GOBP_DNA_STRAND_ELONGATION	37	0.430781	positive	1.86359	0.0195224	4	4
Pentylenetetrazol	Tool	GOBP_DNA_STRAND_ELONGATION_INVOLVED_IN_DNA_REPLICATION	15	-0.664795	negative	-2.117	0.006178	4	4
Picrotoxin	Tool	GOBP_DNA_STRAND_ELONGATION_INVOLVED_IN_DNA_REPLICATION	15	0.745665	positive	2.33833	0.000251	4	4
Pilorcarpine	Tool	GOBP_DNA_STRAND_ELONGATION_INVOLVED_IN_DNA_REPLICATION	15	0.62522	positive	2.04344	0.0139679	4	4
SNC80	Tool	GOBP_DNA_STRAND_ELONGATION_INVOLVED_IN_DNA_REPLICATION	15	0.614553	positive	2.01831	0.0105199	4	4
Amoxapine	Tool	GOBP_DOUBLE_STRAND_BREAK_REPAIR	249	-0.330759	negative	-1.97507	0.0192262	4	4
Bicuculline	Tool	GOBP_DOUBLE_STRAND_BREAK_REPAIR	245	0.282981	positive	1.74876	0.0291879	4	4
Picrotoxin	Tool	GOBP_DOUBLE_STRAND_BREAK_REPAIR	243	0.373864	positive	2.19343	0.00154189	4	4
SNC80	Tool	GOBP_DOUBLE_STRAND_BREAK_REPAIR	245	0.275658	positive	1.735	0.0337104	4	4
Bicuculline	Tool	GOBP_EAR_DEVELOPMENT	192	0.302251	positive	1.79626	0.0241959	4	4
Donepezil	Tool	GOBP_EAR_DEVELOPMENT	181	0.272187	positive	1.71508	0.0355316	4	4
Kainic acid	Tool	GOBP_EAR_DEVELOPMENT	175	-0.337945	negative	-1.94497	0.0141597	4	4
SNC80	Tool	GOBP_EAR_DEVELOPMENT	195	0.303684	positive	1.84416	0.0221102	4	4
Bicuculline	Tool	GOBP_EMBRYO_IMPLANTATION	45	0.489752	positive	2.18045	0.00322827	4	4
Donepezil	Tool	GOBP_EMBRYO_IMPLANTATION	43	0.436217	positive	2.0458	0.00689937	4	4
Pilorcarpine	Tool	GOBP_EMBRYO_IMPLANTATION	40	-0.480804	negative	-1.9543	0.00996316	4	4
SNC80	Tool	GOBP_EMBRYO_IMPLANTATION	48	0.36217	positive	1.64879	0.0461094	4	4
Bicuculline	Tool	GOBP_ENDOCARDIAL_CUSHION_FORMATION	27	0.460886	positive	1.81053	0.0230001	4	4
Donepezil	Tool	GOBP_ENDOCARDIAL_CUSHION_FORMATION	26	0.592771	positive	2.3529	0.00093	4	4
Kainic acid	Tool	GOBP_ENDOCARDIAL_CUSHION_FORMATION	26	-0.608625	negative	-2.32096	0.00137827	4	4
SNC80	Tool	GOBP_ENDOCARDIAL_CUSHION_FORMATION	27	0.590583	positive	2.32861	0.000827	4	4
Bicuculline	Tool	GOBP_ENDODERM_DEVELOPMENT	63	0.459203	positive	2.17369	0.00335705	4	4
Donepezil	Tool	GOBP_ENDODERM_DEVELOPMENT	59	0.373555	positive	1.86636	0.0175149	4	4
Kainic acid	Tool	GOBP_ENDODERM_DEVELOPMENT	58	-0.398835	negative	-1.82629	0.0251242	4	4
SNC80	Tool	GOBP_ENDODERM_DEVELOPMENT	64	0.408923	positive	2.01339	0.0108821	4	4
Bicuculline	Tool	GOBP_ENDODERMAL_CELL_DIFFERENTIATION	39	0.418304	positive	1.81292	0.022704	4	4
Kainic acid	Tool	GOBP_ENDODERMAL_CELL_DIFFERENTIATION	35	-0.445995	negative	-1.84408	0.0238169	4	4
Pilorcarpine	Tool	GOBP_ENDODERMAL_CELL_DIFFERENTIATION	32	-0.467752	negative	-1.80058	0.0251903	4	4
SNC80	Tool	GOBP_ENDODERMAL_CELL_DIFFERENTIATION	40	0.389865	positive	1.71351	0.0366736	4	4
Bicuculline	Tool	GOBP_EPITHELIAL_CELL_APOPTOTIC_PROCESS	93	0.328274	positive	1.71907	0.0339001	4	4
Donepezil	Tool	GOBP_EPITHELIAL_CELL_APOPTOTIC_PROCESS	85	0.310721	positive	1.69672	0.0385879	4	4
Pilorcarpine	Tool	GOBP_EPITHELIAL_CELL_APOPTOTIC_PROCESS	77	-0.35595	negative	-1.6908	0.0441083	4	4
SNC80	Tool	GOBP_EPITHELIAL_CELL_APOPTOTIC_PROCESS	98	0.384007	positive	2.04669	0.00896438	4	4
Chlopromazine	Tool	GOBP_EPITHELIAL_CELL_DIFFERENTIATION_INVOLVED_IN_KIDNEY_DEVELOPMENT	41	0.439714	positive	1.94227	0.0211584	4	4
Donepezil	Tool	GOBP_EPITHELIAL_CELL_DIFFERENTIATION_INVOLVED_IN_KIDNEY_DEVELOPMENT	41	0.423178	positive	1.97263	0.00990258	4	4
Kainic acid	Tool	GOBP_EPITHELIAL_CELL_DIFFERENTIATION_INVOLVED_IN_KIDNEY_DEVELOPMENT	40	-0.414902	negative	-1.71584	0.0431384	4	4
SNC80	Tool	GOBP_EPITHELIAL_CELL_DIFFERENTIATION_INVOLVED_IN_KIDNEY_DEVELOPMENT	44	0.403301	positive	1.77992	0.02821	4	4
Bicuculline	Tool	GOBP_EPITHELIAL_TO_MESENCHYMAL_TRANSITION	139	0.395797	positive	2.23346	0.00221668	4	4
Donepezil	Tool	GOBP_EPITHELIAL_TO_MESENCHYMAL_TRANSITION	131	0.39541	positive	2.33153	0.00100322	4	4
Kainic acid	Tool	GOBP_EPITHELIAL_TO_MESENCHYMAL_TRANSITION	130	-0.349894	negative	-1.91295	0.0169173	4	4
SNC80	Tool	GOBP_EPITHELIAL_TO_MESENCHYMAL_TRANSITION	141	0.392009	positive	2.23968	0.00337969	4	4
Bicuculline	Tool	GOBP_EPITHELIAL_TO_MESENCHYMAL_TRANSITION_INVOLVED_IN_ENDOCARDIAL_CUSHION_FORMATION	18	0.560676	positive	1.94171	0.012045	4	4
Donepezil	Tool	GOBP_EPITHELIAL_TO_MESENCHYMAL_TRANSITION_INVOLVED_IN_ENDOCARDIAL_CUSHION_FORMATION	17	0.577761	positive	2.01333	0.00809609	4	4
Kainic acid	Tool	GOBP_EPITHELIAL_TO_MESENCHYMAL_TRANSITION_INVOLVED_IN_ENDOCARDIAL_CUSHION_FORMATION	17	-0.619029	negative	-2.07289	0.00738978	4	4
SNC80	Tool	GOBP_EPITHELIAL_TO_MESENCHYMAL_TRANSITION_INVOLVED_IN_ENDOCARDIAL_CUSHION_FORMATION	18	0.682118	positive	2.34552	0.000592	4	4
Bicuculline	Tool	GOBP_ERK1_AND_ERK2_CASCADE	252	0.310666	positive	1.93023	0.0125277	4	4
Chlopromazine	Tool	GOBP_ERK1_AND_ERK2_CASCADE	245	0.269328	positive	1.7256	0.0461037	4	4
Donepezil	Tool	GOBP_ERK1_AND_ERK2_CASCADE	234	0.302433	positive	1.97427	0.00983317	4	4
Pilorcarpine	Tool	GOBP_ERK1_AND_ERK2_CASCADE	204	-0.361132	negative	-2.01206	0.00703586	4	4
Bicuculline	Tool	GOBP_EXTRACELLULAR_MATRIX_ASSEMBLY	42	0.470679	positive	2.11593	0.00442655	4	4
Chlopromazine	Tool	GOBP_EXTRACELLULAR_MATRIX_ASSEMBLY	42	0.462197	positive	2.14872	0.00872062	4	4
Donepezil	Tool	GOBP_EXTRACELLULAR_MATRIX_ASSEMBLY	40	0.467147	positive	2.14313	0.0040567	4	4
SNC80	Tool	GOBP_EXTRACELLULAR_MATRIX_ASSEMBLY	42	0.506227	positive	2.2161	0.00381738	4	4
Chlopromazine	Tool	GOBP_FIBRINOLYSIS	17	0.4929	positive	1.7213	0.0468322	4	4
Donepezil	Tool	GOBP_FIBRINOLYSIS	15	0.575273	positive	2.01226	0.0080636	4	4
Kainic acid	Tool	GOBP_FIBRINOLYSIS	15	-0.671268	negative	-2.22046	0.00343756	4	4
Picrotoxin	Tool	GOBP_FIBRINOLYSIS	17	0.539839	positive	1.7811	0.0432254	4	4
Bicuculline	Tool	GOBP_FORELIMB_MORPHOGENESIS	32	0.411379	positive	1.70042	0.0359862	4	4
Donepezil	Tool	GOBP_FORELIMB_MORPHOGENESIS	31	0.47465	positive	2.00693	0.00841459	4	4
Kainic acid	Tool	GOBP_FORELIMB_MORPHOGENESIS	31	-0.41781	negative	-1.68774	0.0482575	4	4
SNC80	Tool	GOBP_FORELIMB_MORPHOGENESIS	33	0.469039	positive	1.976	0.0129492	4	4
Bicuculline	Tool	GOBP_GASTRULATION	150	0.299074	positive	1.7171	0.0339885	4	4
Donepezil	Tool	GOBP_GASTRULATION	143	0.357327	positive	2.15162	0.00380068	4	4
Kainic acid	Tool	GOBP_GASTRULATION	142	-0.347319	negative	-1.93712	0.014683	4	4
SNC80	Tool	GOBP_GASTRULATION	157	0.343343	positive	1.99476	0.011831	4	4
Bicuculline	Tool	GOBP_HEART_TRABECULA_MORPHOGENESIS	28	0.505692	positive	2.0175	0.00723431	4	4
Donepezil	Tool	GOBP_HEART_TRABECULA_MORPHOGENESIS	27	0.496267	positive	2.05544	0.00652629	4	4
Kainic acid	Tool	GOBP_HEART_TRABECULA_MORPHOGENESIS	26	-0.545536	negative	-2.07032	0.00742727	4	4
SNC80	Tool	GOBP_HEART_TRABECULA_MORPHOGENESIS	29	0.518198	positive	2.0267	0.0100298	4	4
Bicuculline	Tool	GOBP_HEART_VALVE_DEVELOPMENT	56	0.373743	positive	1.76635	0.0268647	4	4
Donepezil	Tool	GOBP_HEART_VALVE_DEVELOPMENT	54	0.478153	positive	2.35929	0.000904	4	4
Kainic acid	Tool	GOBP_HEART_VALVE_DEVELOPMENT	54	-0.40506	negative	-1.83228	0.0243599	4	4
SNC80	Tool	GOBP_HEART_VALVE_DEVELOPMENT	58	0.378708	positive	1.79903	0.0258424	4	4
Chlopromazine	Tool	GOBP_HEMOSTASIS	182	0.335496	positive	2.03818	0.0147477	4	4
Donepezil	Tool	GOBP_HEMOSTASIS	165	0.28006	positive	1.71794	0.0351732	4	4
Pilorcarpine	Tool	GOBP_HEMOSTASIS	144	-0.463993	negative	-2.44934	0.000573	4	4
SNC80	Tool	GOBP_HEMOSTASIS	197	0.296657	positive	1.753	0.0310665	4	4
Amoxapine	Tool	GOBP_HOMOLOGOUS_RECOMBINATION	49	-0.512019	negative	-2.26408	0.00439443	4	4
Kainic acid	Tool	GOBP_HOMOLOGOUS_RECOMBINATION	39	-0.441082	negative	-1.86278	0.0214662	4	4
Picrotoxin	Tool	GOBP_HOMOLOGOUS_RECOMBINATION	43	0.550939	positive	2.34381	0.000269	4	4
Pilorcarpine	Tool	GOBP_HOMOLOGOUS_RECOMBINATION	36	0.543445	positive	2.29104	0.00176331	4	4
Chlopromazine	Tool	GOBP_INTERFERON_BETA_PRODUCTION	46	0.428177	positive	1.98324	0.0175239	4	4
Kainic acid	Tool	GOBP_INTERFERON_BETA_PRODUCTION	44	-0.392165	negative	-1.68326	0.049144	4	4
Pilorcarpine	Tool	GOBP_INTERFERON_BETA_PRODUCTION	40	-0.521896	negative	-2.10657	0.00405857	4	4
SNC80	Tool	GOBP_INTERFERON_BETA_PRODUCTION	48	0.364395	positive	1.67972	0.0413211	4	4
Chlopromazine	Tool	GOBP_INTERFERON_GAMMA_MEDIATED_SIGNALING_PATHWAY	22	0.582988	positive	2.20667	0.0060493	4	4
Kainic acid	Tool	GOBP_INTERFERON_GAMMA_MEDIATED_SIGNALING_PATHWAY	20	-0.571347	negative	-2.03681	0.00959533	4	4
Pilorcarpine	Tool	GOBP_INTERFERON_GAMMA_MEDIATED_SIGNALING_PATHWAY	20	-0.556711	negative	-1.89917	0.0144498	4	4
SNC80	Tool	GOBP_INTERFERON_GAMMA_MEDIATED_SIGNALING_PATHWAY	24	0.475399	positive	1.8148	0.0245907	4	4
Amoxapine	Tool	GOBP_LEUKOCYTE_MIGRATION	273	0.370862	positive	2.25889	0.00168407	4	4
Bicuculline	Tool	GOBP_LEUKOCYTE_MIGRATION	270	0.295936	positive	1.8434	0.0198501	4	4
Donepezil	Tool	GOBP_LEUKOCYTE_MIGRATION	241	0.293667	positive	1.90459	0.0147892	4	4
Pilorcarpine	Tool	GOBP_LEUKOCYTE_MIGRATION	208	-0.341676	negative	-1.91557	0.0131871	4	4
Bicuculline	Tool	GOBP_MAINTENANCE_OF_SYNAPSE_STRUCTURE	20	-0.596531	negative	-2.08831	0.0198942	4	4
Chlopromazine	Tool	GOBP_MAINTENANCE_OF_SYNAPSE_STRUCTURE	20	-0.57191	negative	-1.91878	0.0132932	4	4
Donepezil	Tool	GOBP_MAINTENANCE_OF_SYNAPSE_STRUCTURE	20	-0.637873	negative	-2.12258	0.00972872	4	4
SNC80	Tool	GOBP_MAINTENANCE_OF_SYNAPSE_STRUCTURE	21	-0.592316	negative	-2.02623	0.00288146	4	4
Bicuculline	Tool	GOBP_MEMBRANE_DEPOLARIZATION_DURING_ACTION_POTENTIAL	34	-0.493536	negative	-1.95031	0.0445688	4	4
Chlopromazine	Tool	GOBP_MEMBRANE_DEPOLARIZATION_DURING_ACTION_POTENTIAL	34	-0.479063	negative	-1.86511	0.0199662	4	4
Pilorcarpine	Tool	GOBP_MEMBRANE_DEPOLARIZATION_DURING_ACTION_POTENTIAL	30	0.48767	positive	1.99226	0.0196326	4	4
SNC80	Tool	GOBP_MEMBRANE_DEPOLARIZATION_DURING_ACTION_POTENTIAL	34	-0.584651	negative	-2.2711	0.000216	4	4
Bicuculline	Tool	GOBP_MESENCHYMAL_CELL_DIFFERENTIATION	213	0.33301	positive	2.02855	0.00673815	4	4
Donepezil	Tool	GOBP_MESENCHYMAL_CELL_DIFFERENTIATION	201	0.326419	positive	2.01739	0.00810616	4	4
Kainic acid	Tool	GOBP_MESENCHYMAL_CELL_DIFFERENTIATION	198	-0.291656	negative	-1.72211	0.0422382	4	4
SNC80	Tool	GOBP_MESENCHYMAL_CELL_DIFFERENTIATION	216	0.336613	positive	2.03234	0.00983644	4	4
Bicuculline	Tool	GOBP_MESENCHYME_DEVELOPMENT	252	0.328781	positive	2.0169	0.00725335	4	4
Donepezil	Tool	GOBP_MESENCHYME_DEVELOPMENT	235	0.34497	positive	2.22462	0.00292417	4	4
Kainic acid	Tool	GOBP_MESENCHYME_DEVELOPMENT	232	-0.283258	negative	-1.69029	0.0477545	4	4
SNC80	Tool	GOBP_MESENCHYME_DEVELOPMENT	259	0.337041	positive	2.08059	0.00732654	4	4
Chlopromazine	Tool	GOBP_MESODERMAL_CELL_DIFFERENTIATION	21	0.472204	positive	1.77199	0.0399139	4	4
Donepezil	Tool	GOBP_MESODERMAL_CELL_DIFFERENTIATION	21	0.456334	positive	1.74524	0.0310252	4	4
Kainic acid	Tool	GOBP_MESODERMAL_CELL_DIFFERENTIATION	21	-0.580554	negative	-2.06813	0.00748244	4	4
Picrotoxin	Tool	GOBP_MESODERMAL_CELL_DIFFERENTIATION	21	0.520411	positive	1.84174	0.0313349	4	4
Chlopromazine	Tool	GOBP_MESONEPHRIC_TUBULE_MORPHOGENESIS	52	0.396531	positive	1.89363	0.0247446	4	4
Donepezil	Tool	GOBP_MESONEPHRIC_TUBULE_MORPHOGENESIS	50	0.482976	positive	2.3088	0.00136495	4	4
Kainic acid	Tool	GOBP_MESONEPHRIC_TUBULE_MORPHOGENESIS	49	-0.373924	negative	-1.68863	0.048101	4	4
SNC80	Tool	GOBP_MESONEPHRIC_TUBULE_MORPHOGENESIS	55	0.404518	positive	1.91436	0.0168596	4	4
Bicuculline	Tool	GOBP_MITOTIC_CELL_CYCLE_PHASE_TRANSITION	366	0.315227	positive	2.04414	0.00648355	4	4
Kainic acid	Tool	GOBP_MITOTIC_CELL_CYCLE_PHASE_TRANSITION	358	-0.2945	negative	-1.86764	0.0208464	4	4
Picrotoxin	Tool	GOBP_MITOTIC_CELL_CYCLE_PHASE_TRANSITION	366	0.319267	positive	1.96649	0.0137965	4	4
SNC80	Tool	GOBP_MITOTIC_CELL_CYCLE_PHASE_TRANSITION	369	0.262489	positive	1.71159	0.0366777	4	4
Bicuculline	Tool	GOBP_MITOTIC_DNA_INTEGRITY_CHECKPOINT_SIGNALING	78	0.395768	positive	2.04071	0.00660557	4	4
Kainic acid	Tool	GOBP_MITOTIC_DNA_INTEGRITY_CHECKPOINT_SIGNALING	78	-0.371039	negative	-1.85146	0.0230768	4	4
Picrotoxin	Tool	GOBP_MITOTIC_DNA_INTEGRITY_CHECKPOINT_SIGNALING	77	0.440481	positive	2.133	0.00285315	4	4
SNC80	Tool	GOBP_MITOTIC_DNA_INTEGRITY_CHECKPOINT_SIGNALING	77	0.351784	positive	1.75145	0.031359	4	4
Bicuculline	Tool	GOBP_MITOTIC_SPINDLE_ORGANIZATION	118	0.34799	positive	1.90294	0.0147728	4	4
Kainic acid	Tool	GOBP_MITOTIC_SPINDLE_ORGANIZATION	117	-0.310954	negative	-1.68265	0.0493066	4	4
Pentylenetetrazol	Tool	GOBP_MITOTIC_SPINDLE_ORGANIZATION	118	-0.347552	negative	-1.84633	0.0469871	4	4
Picrotoxin	Tool	GOBP_MITOTIC_SPINDLE_ORGANIZATION	118	0.389306	positive	2.04442	0.00695649	4	4
Chlopromazine	Tool	GOBP_MONONUCLEAR_CELL_DIFFERENTIATION	305	0.273703	positive	1.77203	0.040038	4	4
Donepezil	Tool	GOBP_MONONUCLEAR_CELL_DIFFERENTIATION	287	0.279541	positive	1.84629	0.0189756	4	4
Pilorcarpine	Tool	GOBP_MONONUCLEAR_CELL_DIFFERENTIATION	251	-0.292778	negative	-1.6694	0.0481858	4	4
SNC80	Tool	GOBP_MONONUCLEAR_CELL_DIFFERENTIATION	341	0.275532	positive	1.78838	0.0270546	4	4
Bicuculline	Tool	GOBP_MULTI_MULTICELLULAR_ORGANISM_PROCESS	171	0.366561	positive	2.11903	0.00429677	4	4
Donepezil	Tool	GOBP_MULTI_MULTICELLULAR_ORGANISM_PROCESS	159	0.365412	positive	2.19732	0.00323738	4	4
Picrotoxin	Tool	GOBP_MULTI_MULTICELLULAR_ORGANISM_PROCESS	178	0.34182	positive	1.91127	0.0195539	4	4
Pilorcarpine	Tool	GOBP_MULTI_MULTICELLULAR_ORGANISM_PROCESS	137	-0.430908	negative	-2.23445	0.00132657	4	4
Bicuculline	Tool	GOBP_MUSCLE_ORGAN_MORPHOGENESIS	64	0.409973	positive	1.98398	0.00946109	4	4
Donepezil	Tool	GOBP_MUSCLE_ORGAN_MORPHOGENESIS	57	0.397456	positive	1.95908	0.010945	4	4
Kainic acid	Tool	GOBP_MUSCLE_ORGAN_MORPHOGENESIS	57	-0.401953	negative	-1.87372	0.0207034	4	4
SNC80	Tool	GOBP_MUSCLE_ORGAN_MORPHOGENESIS	65	0.409359	positive	2.01089	0.0109935	4	4
Amoxapine	Tool	GOBP_MYELOID_LEUKOCYTE_ACTIVATION	183	0.378303	positive	2.19922	0.00274611	4	4
Chlopromazine	Tool	GOBP_MYELOID_LEUKOCYTE_ACTIVATION	165	0.344096	positive	2.02894	0.0149975	4	4
Donepezil	Tool	GOBP_MYELOID_LEUKOCYTE_ACTIVATION	151	0.297227	positive	1.795	0.0245091	4	4
Pilorcarpine	Tool	GOBP_MYELOID_LEUKOCYTE_ACTIVATION	127	-0.416568	negative	-2.16399	0.00261679	4	4
Bicuculline	Tool	GOBP_MYELOID_LEUKOCYTE_DIFFERENTIATION	164	0.318794	positive	1.85339	0.0190586	4	4
Donepezil	Tool	GOBP_MYELOID_LEUKOCYTE_DIFFERENTIATION	149	0.325083	positive	1.98137	0.00952874	4	4
Pilorcarpine	Tool	GOBP_MYELOID_LEUKOCYTE_DIFFERENTIATION	132	-0.3454	negative	-1.80285	0.0250507	4	4
SNC80	Tool	GOBP_MYELOID_LEUKOCYTE_DIFFERENTIATION	171	0.301301	positive	1.7481	0.0316972	4	4
Amoxapine	Tool	GOBP_MYELOID_LEUKOCYTE_MIGRATION	152	0.399074	positive	2.28414	0.00132306	4	4
Bicuculline	Tool	GOBP_MYELOID_LEUKOCYTE_MIGRATION	149	0.316012	positive	1.81784	0.0223526	4	4
Donepezil	Tool	GOBP_MYELOID_LEUKOCYTE_MIGRATION	130	0.292565	positive	1.73992	0.0318842	4	4
Pilorcarpine	Tool	GOBP_MYELOID_LEUKOCYTE_MIGRATION	114	-0.360838	negative	-1.82331	0.0221098	4	4
Chlopromazine	Tool	GOBP_MYOBLAST_DIFFERENTIATION	72	0.370676	positive	1.89678	0.0245774	4	4
Donepezil	Tool	GOBP_MYOBLAST_DIFFERENTIATION	66	0.416839	positive	2.13412	0.00411654	4	4
Pilorcarpine	Tool	GOBP_MYOBLAST_DIFFERENTIATION	58	-0.393215	negative	-1.75856	0.0315611	4	4
SNC80	Tool	GOBP_MYOBLAST_DIFFERENTIATION	75	0.328746	positive	1.65629	0.0446425	4	4
Amoxapine	Tool	GOBP_NCRNA_METABOLIC_PROCESS	479	0.360204	positive	2.35636	0.0010283	4	4
Bicuculline	Tool	GOBP_NCRNA_METABOLIC_PROCESS	469	0.27151	positive	1.83934	0.0200645	4	4
Pilorcarpine	Tool	GOBP_NCRNA_METABOLIC_PROCESS	449	-0.321588	negative	-1.96041	0.0098032	4	4
SNC80	Tool	GOBP_NCRNA_METABOLIC_PROCESS	477	0.351955	positive	2.33143	0.000715	4	4
Bicuculline	Tool	GOBP_NEGATIVE_REGULATION_OF_CARTILAGE_DEVELOPMENT	25	0.5273	positive	1.99116	0.00913101	4	4
Chlopromazine	Tool	GOBP_NEGATIVE_REGULATION_OF_CARTILAGE_DEVELOPMENT	24	0.486288	positive	1.89275	0.0246746	4	4
Donepezil	Tool	GOBP_NEGATIVE_REGULATION_OF_CARTILAGE_DEVELOPMENT	24	0.432601	positive	1.71445	0.0356322	4	4
Kainic acid	Tool	GOBP_NEGATIVE_REGULATION_OF_CARTILAGE_DEVELOPMENT	24	-0.476914	negative	-1.78735	0.0309731	4	4
Bicuculline	Tool	GOBP_NEGATIVE_REGULATION_OF_CELL_CYCLE	319	0.32788	positive	2.07803	0.00547516	4	4
Kainic acid	Tool	GOBP_NEGATIVE_REGULATION_OF_CELL_CYCLE	306	-0.286802	negative	-1.78033	0.032178	4	4
Picrotoxin	Tool	GOBP_NEGATIVE_REGULATION_OF_CELL_CYCLE	316	0.328339	positive	1.98585	0.0116926	4	4
SNC80	Tool	GOBP_NEGATIVE_REGULATION_OF_CELL_CYCLE	324	0.291807	positive	1.90353	0.0175841	4	4
Bicuculline	Tool	GOBP_NEGATIVE_REGULATION_OF_CELL_CYCLE_PHASE_TRANSITION	212	0.346227	positive	2.08174	0.00536375	4	4
Kainic acid	Tool	GOBP_NEGATIVE_REGULATION_OF_CELL_CYCLE_PHASE_TRANSITION	207	-0.358303	negative	-2.119	0.00575043	4	4
Picrotoxin	Tool	GOBP_NEGATIVE_REGULATION_OF_CELL_CYCLE_PHASE_TRANSITION	211	0.378068	positive	2.18338	0.00172842	4	4
SNC80	Tool	GOBP_NEGATIVE_REGULATION_OF_CELL_CYCLE_PHASE_TRANSITION	214	0.329875	positive	1.9952	0.0118565	4	4
Bicuculline	Tool	GOBP_NEGATIVE_REGULATION_OF_CELL_CYCLE_PROCESS	251	0.344151	positive	2.1209	0.0043189	4	4
Kainic acid	Tool	GOBP_NEGATIVE_REGULATION_OF_CELL_CYCLE_PROCESS	244	-0.371944	negative	-2.26366	0.00255081	4	4
Picrotoxin	Tool	GOBP_NEGATIVE_REGULATION_OF_CELL_CYCLE_PROCESS	250	0.362675	positive	2.14468	0.00260268	4	4
SNC80	Tool	GOBP_NEGATIVE_REGULATION_OF_CELL_CYCLE_PROCESS	254	0.323601	positive	2.00561	0.0113636	4	4
Bicuculline	Tool	GOBP_NEGATIVE_REGULATION_OF_EPITHELIAL_CELL_APOPTOTIC_PROCESS	39	0.445888	positive	1.92893	0.0125975	4	4
Chlopromazine	Tool	GOBP_NEGATIVE_REGULATION_OF_EPITHELIAL_CELL_APOPTOTIC_PROCESS	37	0.445824	positive	1.96485	0.0192808	4	4
Donepezil	Tool	GOBP_NEGATIVE_REGULATION_OF_EPITHELIAL_CELL_APOPTOTIC_PROCESS	35	0.459232	positive	2.02219	0.00787923	4	4
SNC80	Tool	GOBP_NEGATIVE_REGULATION_OF_EPITHELIAL_CELL_APOPTOTIC_PROCESS	42	0.533393	positive	2.37358	0.000512	4	4
Bicuculline	Tool	GOBP_NEGATIVE_REGULATION_OF_ERK1_AND_ERK2_CASCADE	62	0.383065	positive	1.83983	0.0200462	4	4
Donepezil	Tool	GOBP_NEGATIVE_REGULATION_OF_ERK1_AND_ERK2_CASCADE	57	0.360082	positive	1.8175	0.0212612	4	4
Pilorcarpine	Tool	GOBP_NEGATIVE_REGULATION_OF_ERK1_AND_ERK2_CASCADE	47	-0.426998	negative	-1.83279	0.0212482	4	4
SNC80	Tool	GOBP_NEGATIVE_REGULATION_OF_ERK1_AND_ERK2_CASCADE	61	0.337264	positive	1.65252	0.0453569	4	4
Bicuculline	Tool	GOBP_NEGATIVE_REGULATION_OF_HEMOPOIESIS	81	0.359127	positive	1.80347	0.0234523	4	4
Donepezil	Tool	GOBP_NEGATIVE_REGULATION_OF_HEMOPOIESIS	72	0.395166	positive	2.07012	0.00603258	4	4
Pilorcarpine	Tool	GOBP_NEGATIVE_REGULATION_OF_HEMOPOIESIS	68	-0.451162	negative	-2.06193	0.00538512	4	4
SNC80	Tool	GOBP_NEGATIVE_REGULATION_OF_HEMOPOIESIS	85	0.358396	positive	1.84841	0.0215997	4	4
Chlopromazine	Tool	GOBP_NEGATIVE_REGULATION_OF_IMMUNE_EFFECTOR_PROCESS	68	0.340401	positive	1.72793	0.0455494	4	4
Donepezil	Tool	GOBP_NEGATIVE_REGULATION_OF_IMMUNE_EFFECTOR_PROCESS	64	0.325116	positive	1.66965	0.0435259	4	4
Pilorcarpine	Tool	GOBP_NEGATIVE_REGULATION_OF_IMMUNE_EFFECTOR_PROCESS	57	-0.422206	negative	-1.87008	0.0171552	4	4
SNC80	Tool	GOBP_NEGATIVE_REGULATION_OF_IMMUNE_EFFECTOR_PROCESS	81	0.331096	positive	1.7008	0.0381338	4	4
Bicuculline	Tool	GOBP_NEGATIVE_REGULATION_OF_INFLAMMATORY_RESPONSE	126	0.355556	positive	1.96483	0.0104778	4	4
Chlopromazine	Tool	GOBP_NEGATIVE_REGULATION_OF_INFLAMMATORY_RESPONSE	116	0.340085	positive	1.94789	0.0202087	4	4
Pilorcarpine	Tool	GOBP_NEGATIVE_REGULATION_OF_INFLAMMATORY_RESPONSE	88	-0.374946	negative	-1.81419	0.0233201	4	4
SNC80	Tool	GOBP_NEGATIVE_REGULATION_OF_INFLAMMATORY_RESPONSE	133	0.29946	positive	1.67849	0.0415451	4	4
Donepezil	Tool	GOBP_NEGATIVE_REGULATION_OF_LYMPHOCYTE_ACTIVATION	105	0.337464	positive	1.92002	0.013432	4	4
Pentylenetetrazol	Tool	GOBP_NEGATIVE_REGULATION_OF_LYMPHOCYTE_ACTIVATION	121	0.411883	positive	2.26075	0.0243615	4	4
Pilorcarpine	Tool	GOBP_NEGATIVE_REGULATION_OF_LYMPHOCYTE_ACTIVATION	88	-0.377718	negative	-1.84287	0.0201414	4	4
SNC80	Tool	GOBP_NEGATIVE_REGULATION_OF_LYMPHOCYTE_ACTIVATION	126	0.30079	positive	1.7086	0.0371527	4	4
Donepezil	Tool	GOBP_NEGATIVE_REGULATION_OF_LYMPHOCYTE_DIFFERENTIATION	40	0.415969	positive	1.90223	0.0148521	4	4
Kainic acid	Tool	GOBP_NEGATIVE_REGULATION_OF_LYMPHOCYTE_DIFFERENTIATION	39	-0.400944	negative	-1.70554	0.0445846	4	4
Pilorcarpine	Tool	GOBP_NEGATIVE_REGULATION_OF_LYMPHOCYTE_DIFFERENTIATION	36	-0.422229	negative	-1.67492	0.0477094	4	4
SNC80	Tool	GOBP_NEGATIVE_REGULATION_OF_LYMPHOCYTE_DIFFERENTIATION	46	0.387486	positive	1.75506	0.030801	4	4
Bicuculline	Tool	GOBP_NEGATIVE_REGULATION_OF_MITOTIC_CELL_CYCLE	192	0.363	positive	2.16354	0.00350213	4	4
Kainic acid	Tool	GOBP_NEGATIVE_REGULATION_OF_MITOTIC_CELL_CYCLE	188	-0.373314	negative	-2.16189	0.00507644	4	4
Picrotoxin	Tool	GOBP_NEGATIVE_REGULATION_OF_MITOTIC_CELL_CYCLE	193	0.38424	positive	2.20226	0.00140141	4	4
SNC80	Tool	GOBP_NEGATIVE_REGULATION_OF_MITOTIC_CELL_CYCLE	194	0.327419	positive	1.96076	0.0139113	4	4
Bicuculline	Tool	GOBP_NEGATIVE_REGULATION_OF_MITOTIC_CELL_CYCLE_PHASE_TRANSITION	148	0.388069	positive	2.22303	0.00227635	4	4
Kainic acid	Tool	GOBP_NEGATIVE_REGULATION_OF_MITOTIC_CELL_CYCLE_PHASE_TRANSITION	145	-0.414798	negative	-2.28801	0.00228546	4	4
Picrotoxin	Tool	GOBP_NEGATIVE_REGULATION_OF_MITOTIC_CELL_CYCLE_PHASE_TRANSITION	149	0.427782	positive	2.31117	0.000404	4	4
SNC80	Tool	GOBP_NEGATIVE_REGULATION_OF_MITOTIC_CELL_CYCLE_PHASE_TRANSITION	150	0.352779	positive	2.02754	0.0100576	4	4
Chlopromazine	Tool	GOBP_NEGATIVE_REGULATION_OF_MYOBLAST_DIFFERENTIATION	20	0.566232	positive	2.06215	0.013859	4	4
Donepezil	Tool	GOBP_NEGATIVE_REGULATION_OF_MYOBLAST_DIFFERENTIATION	18	0.606581	positive	2.15336	0.00372315	4	4
Kainic acid	Tool	GOBP_NEGATIVE_REGULATION_OF_MYOBLAST_DIFFERENTIATION	17	-0.598171	negative	-2.00221	0.010374	4	4
SNC80	Tool	GOBP_NEGATIVE_REGULATION_OF_MYOBLAST_DIFFERENTIATION	21	0.476982	positive	1.78093	0.0282072	4	4
Chlopromazine	Tool	GOBP_NEPHRON_MORPHOGENESIS	65	0.398319	positive	2.0043	0.016297	4	4
Donepezil	Tool	GOBP_NEPHRON_MORPHOGENESIS	63	0.471889	positive	2.39265	0.000387	4	4
Kainic acid	Tool	GOBP_NEPHRON_MORPHOGENESIS	62	-0.391668	negative	-1.88121	0.0198327	4	4
SNC80	Tool	GOBP_NEPHRON_MORPHOGENESIS	68	0.394795	positive	1.94502	0.0149305	4	4
Bicuculline	Tool	GOBP_NON_MEMBRANE_BOUNDED_ORGANELLE_ASSEMBLY	332	0.309017	positive	1.97981	0.00961469	4	4
Kainic acid	Tool	GOBP_NON_MEMBRANE_BOUNDED_ORGANELLE_ASSEMBLY	318	-0.279241	negative	-1.72071	0.0423373	4	4
Picrotoxin	Tool	GOBP_NON_MEMBRANE_BOUNDED_ORGANELLE_ASSEMBLY	330	0.320731	positive	1.97144	0.013304	4	4
SNC80	Tool	GOBP_NON_MEMBRANE_BOUNDED_ORGANELLE_ASSEMBLY	332	0.275006	positive	1.77351	0.0285324	4	4
Bicuculline	Tool	GOBP_OSTEOBLAST_DIFFERENTIATION	209	0.347099	positive	2.0839	0.00536498	4	4
Donepezil	Tool	GOBP_OSTEOBLAST_DIFFERENTIATION	202	0.324874	positive	2.01711	0.00802128	4	4
Kainic acid	Tool	GOBP_OSTEOBLAST_DIFFERENTIATION	198	-0.294409	negative	-1.71053	0.0439069	4	4
SNC80	Tool	GOBP_OSTEOBLAST_DIFFERENTIATION	212	0.347541	positive	2.09506	0.00727816	4	4
Bicuculline	Tool	GOBP_OSTEOCLAST_DIFFERENTIATION	71	0.344096	positive	1.72858	0.0322288	4	4
Donepezil	Tool	GOBP_OSTEOCLAST_DIFFERENTIATION	67	0.359766	positive	1.88124	0.0164447	4	4
Pilorcarpine	Tool	GOBP_OSTEOCLAST_DIFFERENTIATION	64	-0.380066	negative	-1.72064	0.0394223	4	4
SNC80	Tool	GOBP_OSTEOCLAST_DIFFERENTIATION	77	0.344896	positive	1.77742	0.028343	4	4
Bicuculline	Tool	GOBP_OUTFLOW_TRACT_MORPHOGENESIS	71	0.353652	positive	1.76348	0.0272799	4	4
Donepezil	Tool	GOBP_OUTFLOW_TRACT_MORPHOGENESIS	66	0.46661	positive	2.40382	0.000377	4	4
Kainic acid	Tool	GOBP_OUTFLOW_TRACT_MORPHOGENESIS	65	-0.353066	negative	-1.68546	0.0487276	4	4
SNC80	Tool	GOBP_OUTFLOW_TRACT_MORPHOGENESIS	72	0.378796	positive	1.87198	0.0192648	4	4
Chlopromazine	Tool	GOBP_PARAXIAL_MESODERM_DEVELOPMENT	15	0.548929	positive	1.85413	0.0294413	4	4
Donepezil	Tool	GOBP_PARAXIAL_MESODERM_DEVELOPMENT	15	0.556859	positive	1.87164	0.0169554	4	4
Kainic acid	Tool	GOBP_PARAXIAL_MESODERM_DEVELOPMENT	15	-0.579739	negative	-1.83843	0.0241939	4	4
SNC80	Tool	GOBP_PARAXIAL_MESODERM_DEVELOPMENT	16	0.514689	positive	1.71899	0.0359001	4	4
Bicuculline	Tool	GOBP_PATHWAY_RESTRICTED_SMAD_PROTEIN_PHOSPHORYLATION	51	0.42719	positive	2.00321	0.00838159	4	4
Donepezil	Tool	GOBP_PATHWAY_RESTRICTED_SMAD_PROTEIN_PHOSPHORYLATION	46	0.454374	positive	2.14194	0.00401926	4	4
Kainic acid	Tool	GOBP_PATHWAY_RESTRICTED_SMAD_PROTEIN_PHOSPHORYLATION	45	-0.442379	negative	-1.94364	0.0142032	4	4
Picrotoxin	Tool	GOBP_PATHWAY_RESTRICTED_SMAD_PROTEIN_PHOSPHORYLATION	49	0.444897	positive	1.97464	0.012985	4	4
Bicuculline	Tool	GOBP_PITUITARY_GLAND_DEVELOPMENT	33	0.545504	positive	2.18523	0.00307631	4	4
Donepezil	Tool	GOBP_PITUITARY_GLAND_DEVELOPMENT	27	0.545306	positive	2.23493	0.00284572	4	4
Kainic acid	Tool	GOBP_PITUITARY_GLAND_DEVELOPMENT	26	-0.506066	negative	-1.85937	0.0220633	4	4
SNC80	Tool	GOBP_PITUITARY_GLAND_DEVELOPMENT	34	0.394533	positive	1.65689	0.0446072	4	4
Bicuculline	Tool	GOBP_POSITIVE_REGULATION_OF_B_CELL_PROLIFERATION	31	0.463118	positive	1.87113	0.0174139	4	4
Chlopromazine	Tool	GOBP_POSITIVE_REGULATION_OF_B_CELL_PROLIFERATION	28	0.462044	positive	1.83004	0.0313582	4	4
Donepezil	Tool	GOBP_POSITIVE_REGULATION_OF_B_CELL_PROLIFERATION	25	0.417024	positive	1.67816	0.0423042	4	4
SNC80	Tool	GOBP_POSITIVE_REGULATION_OF_B_CELL_PROLIFERATION	35	0.410137	positive	1.73064	0.0342927	4	4
Bicuculline	Tool	GOBP_POSITIVE_REGULATION_OF_CARDIAC_MUSCLE_CELL_PROLIFERATION	19	0.585182	positive	2.11352	0.00442737	4	4
Donepezil	Tool	GOBP_POSITIVE_REGULATION_OF_CARDIAC_MUSCLE_CELL_PROLIFERATION	18	0.455106	positive	1.65059	0.0477769	4	4
Kainic acid	Tool	GOBP_POSITIVE_REGULATION_OF_CARDIAC_MUSCLE_CELL_PROLIFERATION	17	-0.517502	negative	-1.73725	0.0394262	4	4
SNC80	Tool	GOBP_POSITIVE_REGULATION_OF_CARDIAC_MUSCLE_CELL_PROLIFERATION	20	0.52531	positive	1.92454	0.0159643	4	4
Chlopromazine	Tool	GOBP_POSITIVE_REGULATION_OF_CELL_ACTIVATION	251	0.305057	positive	1.95528	0.0192667	4	4
Donepezil	Tool	GOBP_POSITIVE_REGULATION_OF_CELL_ACTIVATION	235	0.280784	positive	1.83254	0.0200323	4	4
Pilorcarpine	Tool	GOBP_POSITIVE_REGULATION_OF_CELL_ACTIVATION	200	-0.387884	negative	-2.15115	0.00258363	4	4
SNC80	Tool	GOBP_POSITIVE_REGULATION_OF_CELL_ACTIVATION	289	0.275051	positive	1.70592	0.0372391	4	4
Chlopromazine	Tool	GOBP_POSITIVE_REGULATION_OF_CELL_ADHESION	341	0.271436	positive	1.81421	0.0342127	4	4
Donepezil	Tool	GOBP_POSITIVE_REGULATION_OF_CELL_ADHESION	322	0.292967	positive	1.95881	0.0109145	4	4
Pilorcarpine	Tool	GOBP_POSITIVE_REGULATION_OF_CELL_ADHESION	287	-0.328122	negative	-1.89945	0.0145141	4	4
SNC80	Tool	GOBP_POSITIVE_REGULATION_OF_CELL_ADHESION	374	0.270012	positive	1.7924	0.0264934	4	4
Bicuculline	Tool	GOBP_POSITIVE_REGULATION_OF_CELL_CYCLE_PHASE_TRANSITION	98	0.430325	positive	2.30967	0.00144231	4	4
Kainic acid	Tool	GOBP_POSITIVE_REGULATION_OF_CELL_CYCLE_PHASE_TRANSITION	95	-0.340637	negative	-1.74064	0.0388734	4	4
Picrotoxin	Tool	GOBP_POSITIVE_REGULATION_OF_CELL_CYCLE_PHASE_TRANSITION	99	0.359542	positive	1.82814	0.0325117	4	4
SNC80	Tool	GOBP_POSITIVE_REGULATION_OF_CELL_CYCLE_PHASE_TRANSITION	99	0.322163	positive	1.72298	0.0353457	4	4
Chlopromazine	Tool	GOBP_POSITIVE_REGULATION_OF_CYTOKINE_PRODUCTION	321	0.296735	positive	1.9351	0.0218348	4	4
Donepezil	Tool	GOBP_POSITIVE_REGULATION_OF_CYTOKINE_PRODUCTION	297	0.370677	positive	2.4325	0.000339	4	4
Pilorcarpine	Tool	GOBP_POSITIVE_REGULATION_OF_CYTOKINE_PRODUCTION	249	-0.385893	negative	-2.18607	0.00212992	4	4
SNC80	Tool	GOBP_POSITIVE_REGULATION_OF_CYTOKINE_PRODUCTION	360	0.27516	positive	1.80168	0.0255515	4	4
Amoxapine	Tool	GOBP_POSITIVE_REGULATION_OF_CYTOKINE_PRODUCTION_INVOLVED_IN_INFLAMMATORY_RESPONSE	19	0.63314	positive	2.1635	0.00321241	4	4
Bicuculline	Tool	GOBP_POSITIVE_REGULATION_OF_CYTOKINE_PRODUCTION_INVOLVED_IN_INFLAMMATORY_RESPONSE	19	0.468526	positive	1.64091	0.0469607	4	4
Donepezil	Tool	GOBP_POSITIVE_REGULATION_OF_CYTOKINE_PRODUCTION_INVOLVED_IN_INFLAMMATORY_RESPONSE	17	0.75253	positive	2.65543	0	4	4
SNC80	Tool	GOBP_POSITIVE_REGULATION_OF_CYTOKINE_PRODUCTION_INVOLVED_IN_INFLAMMATORY_RESPONSE	19	0.533281	positive	1.89888	0.0175908	4	4
Chlopromazine	Tool	GOBP_POSITIVE_REGULATION_OF_DEFENSE_RESPONSE	188	0.284781	positive	1.74575	0.0440414	4	4
Donepezil	Tool	GOBP_POSITIVE_REGULATION_OF_DEFENSE_RESPONSE	180	0.287815	positive	1.76767	0.0280759	4	4
Kainic acid	Tool	GOBP_POSITIVE_REGULATION_OF_DEFENSE_RESPONSE	173	-0.30449	negative	-1.73912	0.0389546	4	4
Pilorcarpine	Tool	GOBP_POSITIVE_REGULATION_OF_DEFENSE_RESPONSE	153	-0.384163	negative	-2.01793	0.00701889	4	4
Bicuculline	Tool	GOBP_POSITIVE_REGULATION_OF_ENDOTHELIAL_CELL_MIGRATION	103	0.32668	positive	1.76575	0.0269168	4	4
Chlopromazine	Tool	GOBP_POSITIVE_REGULATION_OF_ENDOTHELIAL_CELL_MIGRATION	102	0.351321	positive	1.90995	0.023696	4	4
Donepezil	Tool	GOBP_POSITIVE_REGULATION_OF_ENDOTHELIAL_CELL_MIGRATION	100	0.348333	positive	1.92727	0.0132285	4	4
SNC80	Tool	GOBP_POSITIVE_REGULATION_OF_ENDOTHELIAL_CELL_MIGRATION	104	0.360703	positive	1.97045	0.0134201	4	4
Bicuculline	Tool	GOBP_POSITIVE_REGULATION_OF_EPITHELIAL_CELL_DIFFERENTIATION	49	0.363348	positive	1.66002	0.0428233	4	4
Chlopromazine	Tool	GOBP_POSITIVE_REGULATION_OF_EPITHELIAL_CELL_DIFFERENTIATION	46	0.377741	positive	1.76015	0.0420719	4	4
Donepezil	Tool	GOBP_POSITIVE_REGULATION_OF_EPITHELIAL_CELL_DIFFERENTIATION	43	0.40479	positive	1.84227	0.0192291	4	4
Pilorcarpine	Tool	GOBP_POSITIVE_REGULATION_OF_EPITHELIAL_CELL_DIFFERENTIATION	37	-0.430381	negative	-1.71419	0.0404191	4	4
Bicuculline	Tool	GOBP_POSITIVE_REGULATION_OF_EPITHELIAL_CELL_MIGRATION	140	0.295988	positive	1.69081	0.0374037	4	4
Chlopromazine	Tool	GOBP_POSITIVE_REGULATION_OF_EPITHELIAL_CELL_MIGRATION	139	0.369245	positive	2.16916	0.00786386	4	4
Donepezil	Tool	GOBP_POSITIVE_REGULATION_OF_EPITHELIAL_CELL_MIGRATION	135	0.343331	positive	2.02682	0.00772025	4	4
SNC80	Tool	GOBP_POSITIVE_REGULATION_OF_EPITHELIAL_CELL_MIGRATION	142	0.344767	positive	1.99059	0.0118666	4	4
Chlopromazine	Tool	GOBP_POSITIVE_REGULATION_OF_HEMOPOIESIS	112	0.328578	positive	1.8372	0.0308254	4	4
Donepezil	Tool	GOBP_POSITIVE_REGULATION_OF_HEMOPOIESIS	107	0.395854	positive	2.19744	0.00327639	4	4
Pilorcarpine	Tool	GOBP_POSITIVE_REGULATION_OF_HEMOPOIESIS	91	-0.369939	negative	-1.81602	0.0232792	4	4
SNC80	Tool	GOBP_POSITIVE_REGULATION_OF_HEMOPOIESIS	124	0.35589	positive	2.0236	0.010159	4	4
Chlopromazine	Tool	GOBP_POSITIVE_REGULATION_OF_I_KAPPAB_KINASE_NF_KAPPAB_SIGNALING	150	0.411343	positive	2.42099	0.00178063	4	4
Donepezil	Tool	GOBP_POSITIVE_REGULATION_OF_I_KAPPAB_KINASE_NF_KAPPAB_SIGNALING	145	0.367754	positive	2.17598	0.00352741	4	4
Kainic acid	Tool	GOBP_POSITIVE_REGULATION_OF_I_KAPPAB_KINASE_NF_KAPPAB_SIGNALING	144	-0.351277	negative	-1.93595	0.014802	4	4
SNC80	Tool	GOBP_POSITIVE_REGULATION_OF_I_KAPPAB_KINASE_NF_KAPPAB_SIGNALING	158	0.379999	positive	2.23404	0.00337747	4	4
Chlopromazine	Tool	GOBP_POSITIVE_REGULATION_OF_INTERLEUKIN_1_PRODUCTION	41	0.443034	positive	1.9815	0.0177043	4	4
Donepezil	Tool	GOBP_POSITIVE_REGULATION_OF_INTERLEUKIN_1_PRODUCTION	36	0.402476	positive	1.82981	0.0202071	4	4
Kainic acid	Tool	GOBP_POSITIVE_REGULATION_OF_INTERLEUKIN_1_PRODUCTION	35	-0.475871	negative	-1.90622	0.0173967	4	4
Pilorcarpine	Tool	GOBP_POSITIVE_REGULATION_OF_INTERLEUKIN_1_PRODUCTION	29	-0.460128	negative	-1.7606	0.0315441	4	4
Chlopromazine	Tool	GOBP_POSITIVE_REGULATION_OF_LYMPHOCYTE_DIFFERENTIATION	75	0.335726	positive	1.72584	0.0461566	4	4
Donepezil	Tool	GOBP_POSITIVE_REGULATION_OF_LYMPHOCYTE_DIFFERENTIATION	70	0.341293	positive	1.77451	0.0270782	4	4
Pilorcarpine	Tool	GOBP_POSITIVE_REGULATION_OF_LYMPHOCYTE_DIFFERENTIATION	62	-0.376923	negative	-1.70765	0.0415118	4	4
SNC80	Tool	GOBP_POSITIVE_REGULATION_OF_LYMPHOCYTE_DIFFERENTIATION	86	0.349474	positive	1.81098	0.0251087	4	4
Amoxapine	Tool	GOBP_POSITIVE_REGULATION_OF_MACROPHAGE_ACTIVATION	22	0.60424	positive	2.22445	0.00247284	4	4
Chlopromazine	Tool	GOBP_POSITIVE_REGULATION_OF_MACROPHAGE_ACTIVATION	17	0.573155	positive	2.04617	0.0144177	4	4
Donepezil	Tool	GOBP_POSITIVE_REGULATION_OF_MACROPHAGE_ACTIVATION	17	0.535564	positive	1.89146	0.0158306	4	4
Kainic acid	Tool	GOBP_POSITIVE_REGULATION_OF_MACROPHAGE_ACTIVATION	16	-0.605522	negative	-2.01727	0.00985871	4	4
Bicuculline	Tool	GOBP_POSITIVE_REGULATION_OF_MITOTIC_CELL_CYCLE_PHASE_TRANSITION	80	0.436064	positive	2.22292	0.00226452	4	4
Kainic acid	Tool	GOBP_POSITIVE_REGULATION_OF_MITOTIC_CELL_CYCLE_PHASE_TRANSITION	79	-0.340553	negative	-1.69022	0.0476422	4	4
Picrotoxin	Tool	GOBP_POSITIVE_REGULATION_OF_MITOTIC_CELL_CYCLE_PHASE_TRANSITION	80	0.373025	positive	1.83796	0.0319347	4	4
SNC80	Tool	GOBP_POSITIVE_REGULATION_OF_MITOTIC_CELL_CYCLE_PHASE_TRANSITION	80	0.344449	positive	1.76046	0.0301601	4	4
Bicuculline	Tool	GOBP_POSITIVE_REGULATION_OF_ORGAN_GROWTH	36	0.551465	positive	2.37343	0.000935	4	4
Kainic acid	Tool	GOBP_POSITIVE_REGULATION_OF_ORGAN_GROWTH	31	-0.467275	negative	-1.8339	0.02431	4	4
Picrotoxin	Tool	GOBP_POSITIVE_REGULATION_OF_ORGAN_GROWTH	34	0.438007	positive	1.79441	0.0399925	4	4
SNC80	Tool	GOBP_POSITIVE_REGULATION_OF_ORGAN_GROWTH	39	0.462679	positive	1.98364	0.0124486	4	4
Amoxapine	Tool	GOBP_POSITIVE_REGULATION_OF_OSTEOBLAST_DIFFERENTIATION	66	0.455032	positive	2.18942	0.00298598	4	4
Bicuculline	Tool	GOBP_POSITIVE_REGULATION_OF_OSTEOBLAST_DIFFERENTIATION	63	0.418558	positive	2.05797	0.00601886	4	4
Donepezil	Tool	GOBP_POSITIVE_REGULATION_OF_OSTEOBLAST_DIFFERENTIATION	60	0.463167	positive	2.321	0.00117062	4	4
SNC80	Tool	GOBP_POSITIVE_REGULATION_OF_OSTEOBLAST_DIFFERENTIATION	63	0.362069	positive	1.77131	0.0286565	4	4
Bicuculline	Tool	GOBP_POSITIVE_REGULATION_OF_POSTTRANSCRIPTIONAL_GENE_SILENCING	29	0.41719	positive	1.68907	0.037701	4	4
Chlopromazine	Tool	GOBP_POSITIVE_REGULATION_OF_POSTTRANSCRIPTIONAL_GENE_SILENCING	28	0.45711	positive	1.85177	0.0300006	4	4
Donepezil	Tool	GOBP_POSITIVE_REGULATION_OF_POSTTRANSCRIPTIONAL_GENE_SILENCING	25	0.46265	positive	1.83712	0.0195529	4	4
SNC80	Tool	GOBP_POSITIVE_REGULATION_OF_POSTTRANSCRIPTIONAL_GENE_SILENCING	29	0.460645	positive	1.86566	0.0195046	4	4
Chlopromazine	Tool	GOBP_POSITIVE_REGULATION_OF_REACTIVE_OXYGEN_SPECIES_METABOLIC_PROCESS	53	0.391883	positive	1.88779	0.0249942	4	4
Donepezil	Tool	GOBP_POSITIVE_REGULATION_OF_REACTIVE_OXYGEN_SPECIES_METABOLIC_PROCESS	52	0.400226	positive	1.91691	0.0136763	4	4
Pilorcarpine	Tool	GOBP_POSITIVE_REGULATION_OF_REACTIVE_OXYGEN_SPECIES_METABOLIC_PROCESS	45	-0.418026	negative	-1.75786	0.031635	4	4
SNC80	Tool	GOBP_POSITIVE_REGULATION_OF_REACTIVE_OXYGEN_SPECIES_METABOLIC_PROCESS	57	0.403105	positive	1.92451	0.0159005	4	4
Bicuculline	Tool	GOBP_POSITIVE_REGULATION_OF_SYNAPTIC_TRANSMISSION	133	-0.366067	negative	-1.93425	0.0475238	4	4
Chlopromazine	Tool	GOBP_POSITIVE_REGULATION_OF_SYNAPTIC_TRANSMISSION	132	-0.401342	negative	-2.00584	0.00657157	4	4
Pilorcarpine	Tool	GOBP_POSITIVE_REGULATION_OF_SYNAPTIC_TRANSMISSION	126	0.330773	positive	1.85822	0.0427313	4	4
SNC80	Tool	GOBP_POSITIVE_REGULATION_OF_SYNAPTIC_TRANSMISSION	141	-0.47005	negative	-2.47833	0	4	4
Bicuculline	Tool	GOBP_POSITIVE_REGULATION_OF_TRANSCRIPTION_BY_RNA_POLYMERASE_I	23	0.451071	positive	1.67901	0.0391937	4	4
Chlopromazine	Tool	GOBP_POSITIVE_REGULATION_OF_TRANSCRIPTION_BY_RNA_POLYMERASE_I	23	0.463557	positive	1.79549	0.0374637	4	4
Pilorcarpine	Tool	GOBP_POSITIVE_REGULATION_OF_TRANSCRIPTION_BY_RNA_POLYMERASE_I	22	-0.493506	negative	-1.74292	0.0344887	4	4
SNC80	Tool	GOBP_POSITIVE_REGULATION_OF_TRANSCRIPTION_BY_RNA_POLYMERASE_I	23	0.536031	positive	1.95821	0.0138043	4	4
Chlopromazine	Tool	GOBP_PRODUCTION_OF_MOLECULAR_MEDIATOR_INVOLVED_IN_INFLAMMATORY_RESPONSE	65	0.410786	positive	2.08116	0.0123852	4	4
Donepezil	Tool	GOBP_PRODUCTION_OF_MOLECULAR_MEDIATOR_INVOLVED_IN_INFLAMMATORY_RESPONSE	58	0.462032	positive	2.2636	0.00218904	4	4
Kainic acid	Tool	GOBP_PRODUCTION_OF_MOLECULAR_MEDIATOR_INVOLVED_IN_INFLAMMATORY_RESPONSE	56	-0.415792	negative	-1.97408	0.0125211	4	4
SNC80	Tool	GOBP_PRODUCTION_OF_MOLECULAR_MEDIATOR_INVOLVED_IN_INFLAMMATORY_RESPONSE	71	0.381407	positive	1.89516	0.0179232	4	4
Bicuculline	Tool	GOBP_PROTEIN_KINASE_B_SIGNALING	167	0.291774	positive	1.71383	0.034604	4	4
Chlopromazine	Tool	GOBP_PROTEIN_KINASE_B_SIGNALING	161	0.293728	positive	1.75178	0.0429923	4	4
Pilorcarpine	Tool	GOBP_PROTEIN_KINASE_B_SIGNALING	138	-0.364912	negative	-1.92612	0.0125787	4	4
SNC80	Tool	GOBP_PROTEIN_KINASE_B_SIGNALING	172	0.289255	positive	1.71597	0.0363889	4	4
Bicuculline	Tool	GOBP_PROTEIN_LOCALIZATION_TO_CHROMOSOME	86	0.416376	positive	2.1537	0.00373111	4	4
Pentylenetetrazol	Tool	GOBP_PROTEIN_LOCALIZATION_TO_CHROMOSOME	85	-0.422674	negative	-2.097	0.00737965	4	4
Picrotoxin	Tool	GOBP_PROTEIN_LOCALIZATION_TO_CHROMOSOME	85	0.452424	positive	2.2292	0.00115885	4	4
SNC80	Tool	GOBP_PROTEIN_LOCALIZATION_TO_CHROMOSOME	85	0.38684	positive	2.01373	0.0109286	4	4
Bicuculline	Tool	GOBP_REGULATION_OF_BIOMINERALIZATION	86	0.34822	positive	1.80752	0.0231264	4	4
Chlopromazine	Tool	GOBP_REGULATION_OF_BIOMINERALIZATION	83	0.33759	positive	1.79361	0.037686	4	4
Donepezil	Tool	GOBP_REGULATION_OF_BIOMINERALIZATION	81	0.436489	positive	2.30553	0.00136351	4	4
SNC80	Tool	GOBP_REGULATION_OF_BIOMINERALIZATION	89	0.365742	positive	1.9179	0.0164556	4	4
Bicuculline	Tool	GOBP_REGULATION_OF_BONE_RESORPTION	34	0.457501	positive	1.89626	0.0152896	4	4
Donepezil	Tool	GOBP_REGULATION_OF_BONE_RESORPTION	32	0.404091	positive	1.71717	0.0351969	4	4
Picrotoxin	Tool	GOBP_REGULATION_OF_BONE_RESORPTION	34	0.46848	positive	1.89069	0.0221989	4	4
Pilorcarpine	Tool	GOBP_REGULATION_OF_BONE_RESORPTION	28	-0.460737	negative	-1.72884	0.0372524	4	4
Bicuculline	Tool	GOBP_REGULATION_OF_CARDIAC_MUSCLE_CELL_PROLIFERATION	32	0.535907	positive	2.14384	0.0039095	4	4
Donepezil	Tool	GOBP_REGULATION_OF_CARDIAC_MUSCLE_CELL_PROLIFERATION	30	0.398326	positive	1.69042	0.0395565	4	4
Picrotoxin	Tool	GOBP_REGULATION_OF_CARDIAC_MUSCLE_CELL_PROLIFERATION	32	0.466597	positive	1.84216	0.031442	4	4
SNC80	Tool	GOBP_REGULATION_OF_CARDIAC_MUSCLE_CELL_PROLIFERATION	33	0.438336	positive	1.80897	0.025398	4	4
Chlopromazine	Tool	GOBP_REGULATION_OF_CELL_ACTIVATION	438	0.274108	positive	1.84661	0.0303762	4	4
Donepezil	Tool	GOBP_REGULATION_OF_CELL_ACTIVATION	408	0.26334	positive	1.79238	0.0247892	4	4
Pilorcarpine	Tool	GOBP_REGULATION_OF_CELL_ACTIVATION	348	-0.346117	negative	-2.05687	0.00555102	4	4
SNC80	Tool	GOBP_REGULATION_OF_CELL_ACTIVATION	500	0.247981	positive	1.67094	0.0424066	4	4
Chlopromazine	Tool	GOBP_REGULATION_OF_CELL_ADHESION_MEDIATED_BY_INTEGRIN	40	0.387702	positive	1.73999	0.044071	4	4
Donepezil	Tool	GOBP_REGULATION_OF_CELL_ADHESION_MEDIATED_BY_INTEGRIN	39	0.393496	positive	1.74686	0.0309598	4	4
Kainic acid	Tool	GOBP_REGULATION_OF_CELL_ADHESION_MEDIATED_BY_INTEGRIN	39	-0.406674	negative	-1.71907	0.0426416	4	4
SNC80	Tool	GOBP_REGULATION_OF_CELL_ADHESION_MEDIATED_BY_INTEGRIN	43	0.42253	positive	1.87553	0.0191519	4	4
Bicuculline	Tool	GOBP_REGULATION_OF_CELL_CYCLE_PHASE_TRANSITION	342	0.331956	positive	2.16835	0.00340447	4	4
Kainic acid	Tool	GOBP_REGULATION_OF_CELL_CYCLE_PHASE_TRANSITION	331	-0.323716	negative	-2.02235	0.0101755	4	4
Picrotoxin	Tool	GOBP_REGULATION_OF_CELL_CYCLE_PHASE_TRANSITION	341	0.339798	positive	2.08045	0.00526303	4	4
SNC80	Tool	GOBP_REGULATION_OF_CELL_CYCLE_PHASE_TRANSITION	345	0.296164	positive	1.90559	0.0173656	4	4
Bicuculline	Tool	GOBP_REGULATION_OF_CELLULAR_RESPONSE_TO_TRANSFORMING_GROWTH_FACTOR_BETA_STIMULUS	116	0.319967	positive	1.75837	0.0279219	4	4
Donepezil	Tool	GOBP_REGULATION_OF_CELLULAR_RESPONSE_TO_TRANSFORMING_GROWTH_FACTOR_BETA_STIMULUS	109	0.316467	positive	1.81092	0.0218504	4	4
Pilorcarpine	Tool	GOBP_REGULATION_OF_CELLULAR_RESPONSE_TO_TRANSFORMING_GROWTH_FACTOR_BETA_STIMULUS	101	-0.343811	negative	-1.68851	0.044352	4	4
SNC80	Tool	GOBP_REGULATION_OF_CELLULAR_RESPONSE_TO_TRANSFORMING_GROWTH_FACTOR_BETA_STIMULUS	118	0.315317	positive	1.75132	0.0312622	4	4
Bicuculline	Tool	GOBP_REGULATION_OF_CHROMOSOME_ORGANIZATION	195	0.410505	positive	2.46707	0.000329	4	4
Pentylenetetrazol	Tool	GOBP_REGULATION_OF_CHROMOSOME_ORGANIZATION	194	-0.372532	negative	-2.14696	0.00447457	4	4
Picrotoxin	Tool	GOBP_REGULATION_OF_CHROMOSOME_ORGANIZATION	193	0.394743	positive	2.25163	0.000795	4	4
SNC80	Tool	GOBP_REGULATION_OF_CHROMOSOME_ORGANIZATION	194	0.303498	positive	1.83061	0.0236144	4	4
Bicuculline	Tool	GOBP_REGULATION_OF_DNA_REPLICATION	122	0.429832	positive	2.37929	0.000851	4	4
Pentylenetetrazol	Tool	GOBP_REGULATION_OF_DNA_REPLICATION	123	-0.355712	negative	-1.90186	0.0340821	4	4
Picrotoxin	Tool	GOBP_REGULATION_OF_DNA_REPLICATION	122	0.390462	positive	2.04725	0.00681243	4	4
SNC80	Tool	GOBP_REGULATION_OF_DNA_REPLICATION	125	0.351236	positive	1.96226	0.014083	4	4
Amoxapine	Tool	GOBP_REGULATION_OF_DNA_TEMPLATED_TRANSCRIPTION_IN_RESPONSE_TO_STRESS	49	0.489566	positive	2.21287	0.00265355	4	4
Bicuculline	Tool	GOBP_REGULATION_OF_DNA_TEMPLATED_TRANSCRIPTION_IN_RESPONSE_TO_STRESS	49	0.440202	positive	1.99246	0.00903298	4	4
Pilorcarpine	Tool	GOBP_REGULATION_OF_DNA_TEMPLATED_TRANSCRIPTION_IN_RESPONSE_TO_STRESS	48	-0.449923	negative	-1.92443	0.0127272	4	4
SNC80	Tool	GOBP_REGULATION_OF_DNA_TEMPLATED_TRANSCRIPTION_IN_RESPONSE_TO_STRESS	49	0.386346	positive	1.7514	0.0313126	4	4
Chlopromazine	Tool	GOBP_REGULATION_OF_ENDOTHELIAL_CELL_MIGRATION	158	0.331212	positive	1.99704	0.0165052	4	4
Donepezil	Tool	GOBP_REGULATION_OF_ENDOTHELIAL_CELL_MIGRATION	152	0.303171	positive	1.83071	0.0201278	4	4
Pilorcarpine	Tool	GOBP_REGULATION_OF_ENDOTHELIAL_CELL_MIGRATION	135	-0.328802	negative	-1.70347	0.0419697	4	4
SNC80	Tool	GOBP_REGULATION_OF_ENDOTHELIAL_CELL_MIGRATION	163	0.324242	positive	1.91761	0.0163912	4	4
Bicuculline	Tool	GOBP_REGULATION_OF_EPITHELIAL_CELL_DIFFERENTIATION	122	0.394301	positive	2.19914	0.0029334	4	4
Chlopromazine	Tool	GOBP_REGULATION_OF_EPITHELIAL_CELL_DIFFERENTIATION	113	0.323646	positive	1.80534	0.0360139	4	4
Donepezil	Tool	GOBP_REGULATION_OF_EPITHELIAL_CELL_DIFFERENTIATION	110	0.41514	positive	2.31768	0.00122916	4	4
SNC80	Tool	GOBP_REGULATION_OF_EPITHELIAL_CELL_DIFFERENTIATION	126	0.338297	positive	1.89319	0.0179557	4	4
Bicuculline	Tool	GOBP_REGULATION_OF_EPITHELIAL_CELL_MIGRATION	211	0.277624	positive	1.68237	0.0386387	4	4
Chlopromazine	Tool	GOBP_REGULATION_OF_EPITHELIAL_CELL_MIGRATION	208	0.33392	positive	2.0783	0.0125606	4	4
Donepezil	Tool	GOBP_REGULATION_OF_EPITHELIAL_CELL_MIGRATION	200	0.295268	positive	1.88718	0.0160789	4	4
SNC80	Tool	GOBP_REGULATION_OF_EPITHELIAL_CELL_MIGRATION	215	0.316494	positive	1.94028	0.0150363	4	4
Bicuculline	Tool	GOBP_REGULATION_OF_EPITHELIAL_TO_MESENCHYMAL_TRANSITION	84	0.42158	positive	2.19163	0.00299777	4	4
Donepezil	Tool	GOBP_REGULATION_OF_EPITHELIAL_TO_MESENCHYMAL_TRANSITION	78	0.360809	positive	1.92092	0.0135592	4	4
Kainic acid	Tool	GOBP_REGULATION_OF_EPITHELIAL_TO_MESENCHYMAL_TRANSITION	77	-0.356688	negative	-1.77283	0.0331181	4	4
SNC80	Tool	GOBP_REGULATION_OF_EPITHELIAL_TO_MESENCHYMAL_TRANSITION	85	0.377152	positive	1.92874	0.0156563	4	4
Bicuculline	Tool	GOBP_REGULATION_OF_EXTRINSIC_APOPTOTIC_SIGNALING_PATHWAY_VIA_DEATH_DOMAIN_RECEPTORS	44	0.407863	positive	1.8253	0.0215394	4	4
Chlopromazine	Tool	GOBP_REGULATION_OF_EXTRINSIC_APOPTOTIC_SIGNALING_PATHWAY_VIA_DEATH_DOMAIN_RECEPTORS	44	0.37807	positive	1.72926	0.045325	4	4
Donepezil	Tool	GOBP_REGULATION_OF_EXTRINSIC_APOPTOTIC_SIGNALING_PATHWAY_VIA_DEATH_DOMAIN_RECEPTORS	43	0.410326	positive	1.86187	0.0178627	4	4
Kainic acid	Tool	GOBP_REGULATION_OF_EXTRINSIC_APOPTOTIC_SIGNALING_PATHWAY_VIA_DEATH_DOMAIN_RECEPTORS	42	-0.40455	negative	-1.71203	0.043693	4	4
Amoxapine	Tool	GOBP_REGULATION_OF_FAT_CELL_DIFFERENTIATION	116	0.400371	positive	2.14388	0.00346044	4	4
Bicuculline	Tool	GOBP_REGULATION_OF_FAT_CELL_DIFFERENTIATION	113	0.336672	positive	1.82288	0.0218021	4	4
Donepezil	Tool	GOBP_REGULATION_OF_FAT_CELL_DIFFERENTIATION	108	0.318859	positive	1.80664	0.02251	4	4
SNC80	Tool	GOBP_REGULATION_OF_FAT_CELL_DIFFERENTIATION	116	0.309668	positive	1.69263	0.0393964	4	4
Chlopromazine	Tool	GOBP_REGULATION_OF_LEUKOCYTE_APOPTOTIC_PROCESS	63	0.348956	positive	1.74516	0.0437921	4	4
Donepezil	Tool	GOBP_REGULATION_OF_LEUKOCYTE_APOPTOTIC_PROCESS	59	0.344561	positive	1.70809	0.0366298	4	4
Kainic acid	Tool	GOBP_REGULATION_OF_LEUKOCYTE_APOPTOTIC_PROCESS	57	-0.381082	negative	-1.78539	0.0312025	4	4
Pilorcarpine	Tool	GOBP_REGULATION_OF_LEUKOCYTE_APOPTOTIC_PROCESS	54	-0.435888	negative	-1.91422	0.0131804	4	4
Amoxapine	Tool	GOBP_REGULATION_OF_LEUKOCYTE_MIGRATION	165	0.387258	positive	2.21197	0.00268678	4	4
Bicuculline	Tool	GOBP_REGULATION_OF_LEUKOCYTE_MIGRATION	161	0.30242	positive	1.74883	0.0292398	4	4
Donepezil	Tool	GOBP_REGULATION_OF_LEUKOCYTE_MIGRATION	147	0.313362	positive	1.85402	0.0183707	4	4
Pilorcarpine	Tool	GOBP_REGULATION_OF_LEUKOCYTE_MIGRATION	124	-0.409316	negative	-2.09178	0.00454266	4	4
Chlopromazine	Tool	GOBP_REGULATION_OF_LEUKOCYTE_PROLIFERATION	169	0.324764	positive	1.93008	0.0219792	4	4
Donepezil	Tool	GOBP_REGULATION_OF_LEUKOCYTE_PROLIFERATION	155	0.312068	positive	1.8691	0.017192	4	4
Pentylenetetrazol	Tool	GOBP_REGULATION_OF_LEUKOCYTE_PROLIFERATION	189	0.348819	positive	2.05972	0.0366785	4	4
Pilorcarpine	Tool	GOBP_REGULATION_OF_LEUKOCYTE_PROLIFERATION	134	-0.398464	negative	-2.06438	0.00537766	4	4
Chlopromazine	Tool	GOBP_REGULATION_OF_LYMPHOCYTE_ACTIVATION	325	0.273038	positive	1.80137	0.0366096	4	4
Donepezil	Tool	GOBP_REGULATION_OF_LYMPHOCYTE_ACTIVATION	307	0.261336	positive	1.77036	0.0276982	4	4
Pilorcarpine	Tool	GOBP_REGULATION_OF_LYMPHOCYTE_ACTIVATION	263	-0.31947	negative	-1.82894	0.0215813	4	4
SNC80	Tool	GOBP_REGULATION_OF_LYMPHOCYTE_ACTIVATION	367	0.252104	positive	1.64677	0.0464447	4	4
Amoxapine	Tool	GOBP_REGULATION_OF_MACROPHAGE_ACTIVATION	48	0.476515	positive	2.13279	0.00390921	4	4
Bicuculline	Tool	GOBP_REGULATION_OF_MACROPHAGE_ACTIVATION	46	0.375824	positive	1.72799	0.0322914	4	4
Chlopromazine	Tool	GOBP_REGULATION_OF_MACROPHAGE_ACTIVATION	41	0.435469	positive	1.96535	0.0194884	4	4
Pilorcarpine	Tool	GOBP_REGULATION_OF_MACROPHAGE_ACTIVATION	35	-0.4657	negative	-1.83781	0.0205684	4	4
Bicuculline	Tool	GOBP_REGULATION_OF_MITOTIC_CELL_CYCLE	406	0.33943	positive	2.22374	0.00231192	4	4
Kainic acid	Tool	GOBP_REGULATION_OF_MITOTIC_CELL_CYCLE	392	-0.291214	negative	-1.8499	0.0231449	4	4
Picrotoxin	Tool	GOBP_REGULATION_OF_MITOTIC_CELL_CYCLE	403	0.31966	positive	1.98413	0.0118447	4	4
SNC80	Tool	GOBP_REGULATION_OF_MITOTIC_CELL_CYCLE	408	0.270526	positive	1.78058	0.0282198	4	4
Bicuculline	Tool	GOBP_REGULATION_OF_MITOTIC_CELL_CYCLE_PHASE_TRANSITION	262	0.350198	positive	2.19658	0.00291601	4	4
Kainic acid	Tool	GOBP_REGULATION_OF_MITOTIC_CELL_CYCLE_PHASE_TRANSITION	255	-0.355995	negative	-2.13523	0.00513078	4	4
Picrotoxin	Tool	GOBP_REGULATION_OF_MITOTIC_CELL_CYCLE_PHASE_TRANSITION	262	0.367161	positive	2.16795	0.00219441	4	4
SNC80	Tool	GOBP_REGULATION_OF_MITOTIC_CELL_CYCLE_PHASE_TRANSITION	264	0.326079	positive	2.0483	0.00891276	4	4
Bicuculline	Tool	GOBP_REGULATION_OF_MITOTIC_CELL_CYCLE_SPINDLE_ASSEMBLY_CHECKPOINT	15	0.590734	positive	1.89754	0.0151659	4	4
Kainic acid	Tool	GOBP_REGULATION_OF_MITOTIC_CELL_CYCLE_SPINDLE_ASSEMBLY_CHECKPOINT	15	-0.558368	negative	-1.77316	0.0331803	4	4
Pentylenetetrazol	Tool	GOBP_REGULATION_OF_MITOTIC_CELL_CYCLE_SPINDLE_ASSEMBLY_CHECKPOINT	15	-0.636929	negative	-2.03155	0.0140002	4	4
Picrotoxin	Tool	GOBP_REGULATION_OF_MITOTIC_CELL_CYCLE_SPINDLE_ASSEMBLY_CHECKPOINT	15	0.659173	positive	2.13977	0.0026795	4	4
Bicuculline	Tool	GOBP_REGULATION_OF_MYELOID_LEUKOCYTE_DIFFERENTIATION	85	0.379273	positive	1.95457	0.0109884	4	4
Donepezil	Tool	GOBP_REGULATION_OF_MYELOID_LEUKOCYTE_DIFFERENTIATION	78	0.390825	positive	2.05955	0.00638989	4	4
Pilorcarpine	Tool	GOBP_REGULATION_OF_MYELOID_LEUKOCYTE_DIFFERENTIATION	69	-0.401629	negative	-1.84895	0.0195095	4	4
SNC80	Tool	GOBP_REGULATION_OF_MYELOID_LEUKOCYTE_DIFFERENTIATION	90	0.311538	positive	1.648	0.0461515	4	4
Bicuculline	Tool	GOBP_REGULATION_OF_NEUROTRANSMITTER_LEVELS	197	-0.397145	negative	-2.24286	0.00528737	4	4
Chlopromazine	Tool	GOBP_REGULATION_OF_NEUROTRANSMITTER_LEVELS	192	-0.468949	negative	-2.51851	0	4	4
Donepezil	Tool	GOBP_REGULATION_OF_NEUROTRANSMITTER_LEVELS	189	-0.408139	negative	-2.12876	0.0110337	4	4
SNC80	Tool	GOBP_REGULATION_OF_NEUROTRANSMITTER_LEVELS	204	-0.482733	negative	-2.61848	0	4	4
Chlopromazine	Tool	GOBP_REGULATION_OF_NIK_NF_KAPPAB_SIGNALING	78	0.419226	positive	2.19324	0.00628603	4	4
Donepezil	Tool	GOBP_REGULATION_OF_NIK_NF_KAPPAB_SIGNALING	77	0.443792	positive	2.33614	0.000981	4	4
Kainic acid	Tool	GOBP_REGULATION_OF_NIK_NF_KAPPAB_SIGNALING	73	-0.406073	negative	-1.97138	0.0126183	4	4
SNC80	Tool	GOBP_REGULATION_OF_NIK_NF_KAPPAB_SIGNALING	86	0.353232	positive	1.83164	0.0235003	4	4
Bicuculline	Tool	GOBP_REGULATION_OF_NUCLEAR_DIVISION	118	0.407535	positive	2.19704	0.00293501	4	4
Kainic acid	Tool	GOBP_REGULATION_OF_NUCLEAR_DIVISION	109	-0.386892	negative	-2.05581	0.00844944	4	4
Pentylenetetrazol	Tool	GOBP_REGULATION_OF_NUCLEAR_DIVISION	120	-0.407033	negative	-2.16628	0.00375551	4	4
Picrotoxin	Tool	GOBP_REGULATION_OF_NUCLEAR_DIVISION	113	0.444404	positive	2.33771	0.000243	4	4
Bicuculline	Tool	GOBP_REGULATION_OF_OSSIFICATION	99	0.306953	positive	1.63451	0.0481301	4	4
Donepezil	Tool	GOBP_REGULATION_OF_OSSIFICATION	96	0.396917	positive	2.21254	0.00294823	4	4
Kainic acid	Tool	GOBP_REGULATION_OF_OSSIFICATION	95	-0.33076	negative	-1.71721	0.0428359	4	4
SNC80	Tool	GOBP_REGULATION_OF_OSSIFICATION	100	0.337868	positive	1.81741	0.0243444	4	4
Bicuculline	Tool	GOBP_REGULATION_OF_OSTEOCLAST_DIFFERENTIATION	44	0.400103	positive	1.79271	0.0246228	4	4
Donepezil	Tool	GOBP_REGULATION_OF_OSTEOCLAST_DIFFERENTIATION	40	0.381644	positive	1.73795	0.0323013	4	4
Pilorcarpine	Tool	GOBP_REGULATION_OF_OSTEOCLAST_DIFFERENTIATION	38	-0.427997	negative	-1.76548	0.0306103	4	4
SNC80	Tool	GOBP_REGULATION_OF_OSTEOCLAST_DIFFERENTIATION	48	0.374111	positive	1.72211	0.0352705	4	4
Bicuculline	Tool	GOBP_REGULATION_OF_PROTEIN_LOCALIZATION_TO_NUCLEUS	122	0.331651	positive	1.82112	0.0221321	4	4
Kainic acid	Tool	GOBP_REGULATION_OF_PROTEIN_LOCALIZATION_TO_NUCLEUS	117	-0.336897	negative	-1.81396	0.0269071	4	4
Pilorcarpine	Tool	GOBP_REGULATION_OF_PROTEIN_LOCALIZATION_TO_NUCLEUS	110	-0.330862	negative	-1.66561	0.0491518	4	4
SNC80	Tool	GOBP_REGULATION_OF_PROTEIN_LOCALIZATION_TO_NUCLEUS	117	0.369387	positive	2.02412	0.0102008	4	4
Chlopromazine	Tool	GOBP_REGULATION_OF_TOLL_LIKE_RECEPTOR_4_SIGNALING_PATHWAY	19	0.49445	positive	1.78478	0.0388552	4	4
Donepezil	Tool	GOBP_REGULATION_OF_TOLL_LIKE_RECEPTOR_4_SIGNALING_PATHWAY	19	0.489337	positive	1.78619	0.0256288	4	4
Pilorcarpine	Tool	GOBP_REGULATION_OF_TOLL_LIKE_RECEPTOR_4_SIGNALING_PATHWAY	17	-0.627325	negative	-2.0322	0.00652985	4	4
SNC80	Tool	GOBP_REGULATION_OF_TOLL_LIKE_RECEPTOR_4_SIGNALING_PATHWAY	22	0.501857	positive	1.87794	0.0189956	4	4
Bicuculline	Tool	GOBP_REPLICATION_FORK_PROCESSING	34	0.392514	positive	1.64972	0.0451074	4	4
Pentylenetetrazol	Tool	GOBP_REPLICATION_FORK_PROCESSING	35	-0.457555	negative	-1.89764	0.0350449	4	4
Picrotoxin	Tool	GOBP_REPLICATION_FORK_PROCESSING	34	0.537253	positive	2.14673	0.00255711	4	4
Pilorcarpine	Tool	GOBP_REPLICATION_FORK_PROCESSING	34	0.541021	positive	2.31985	0.00149626	4	4
Chlopromazine	Tool	GOBP_RESPONSE_TO_ACETYLCHOLINE	27	-0.567821	negative	-2.0986	0.0025672	4	4
Kainic acid	Tool	GOBP_RESPONSE_TO_ACETYLCHOLINE	26	0.539341	positive	2.01598	0.038569	4	4
Pilorcarpine	Tool	GOBP_RESPONSE_TO_ACETYLCHOLINE	24	0.487791	positive	1.84447	0.0440287	4	4
SNC80	Tool	GOBP_RESPONSE_TO_ACETYLCHOLINE	28	-0.590088	negative	-2.22341	0.000354	4	4
Chlopromazine	Tool	GOBP_RESPONSE_TO_TUMOR_NECROSIS_FACTOR	174	0.335532	positive	2.04062	0.0148576	4	4
Donepezil	Tool	GOBP_RESPONSE_TO_TUMOR_NECROSIS_FACTOR	166	0.317666	positive	1.9258	0.0132039	4	4
Pilorcarpine	Tool	GOBP_RESPONSE_TO_TUMOR_NECROSIS_FACTOR	154	-0.325118	negative	-1.76345	0.0311142	4	4
SNC80	Tool	GOBP_RESPONSE_TO_TUMOR_NECROSIS_FACTOR	192	0.351865	positive	2.10827	0.00692151	4	4
Chlopromazine	Tool	GOBP_RIBOSOME_ASSEMBLY	50	0.524046	positive	2.49618	0	4	4
Kainic acid	Tool	GOBP_RIBOSOME_ASSEMBLY	50	-0.39685	negative	-1.74323	0.0387967	4	4
Pilorcarpine	Tool	GOBP_RIBOSOME_ASSEMBLY	48	-0.447971	negative	-1.94288	0.0105162	4	4
SNC80	Tool	GOBP_RIBOSOME_ASSEMBLY	50	0.569159	positive	2.64125	0	4	4
Bicuculline	Tool	GOBP_SENSORY_ORGAN_DEVELOPMENT	486	0.250411	positive	1.67292	0.0399818	4	4
Donepezil	Tool	GOBP_SENSORY_ORGAN_DEVELOPMENT	456	0.25071	positive	1.72143	0.0345183	4	4
Kainic acid	Tool	GOBP_SENSORY_ORGAN_DEVELOPMENT	447	-0.296512	negative	-1.89744	0.0179868	4	4
SNC80	Tool	GOBP_SENSORY_ORGAN_DEVELOPMENT	497	0.256202	positive	1.72674	0.0349595	4	4
Bicuculline	Tool	GOBP_SISTER_CHROMATID_COHESION	52	0.404324	positive	1.8696	0.0175272	4	4
Pentylenetetrazol	Tool	GOBP_SISTER_CHROMATID_COHESION	53	-0.44085	negative	-1.98718	0.0190847	4	4
Picrotoxin	Tool	GOBP_SISTER_CHROMATID_COHESION	52	0.430586	positive	1.94869	0.015591	4	4
SNC80	Tool	GOBP_SISTER_CHROMATID_COHESION	53	0.355327	positive	1.67177	0.0424414	4	4
Bicuculline	Tool	GOBP_SKELETAL_SYSTEM_MORPHOGENESIS	182	0.325421	positive	1.94992	0.0113407	4	4
Chlopromazine	Tool	GOBP_SKELETAL_SYSTEM_MORPHOGENESIS	179	0.329769	positive	1.99554	0.0164579	4	4
Donepezil	Tool	GOBP_SKELETAL_SYSTEM_MORPHOGENESIS	175	0.332567	positive	2.08055	0.0057513	4	4
SNC80	Tool	GOBP_SKELETAL_SYSTEM_MORPHOGENESIS	185	0.368196	positive	2.17511	0.0045272	4	4
Bicuculline	Tool	GOBP_SMOOTH_MUSCLE_CELL_DIFFERENTIATION	61	0.441158	positive	2.14271	0.0038576	4	4
Donepezil	Tool	GOBP_SMOOTH_MUSCLE_CELL_DIFFERENTIATION	53	0.371183	positive	1.77533	0.0269916	4	4
Kainic acid	Tool	GOBP_SMOOTH_MUSCLE_CELL_DIFFERENTIATION	52	-0.38504	negative	-1.73971	0.0389272	4	4
SNC80	Tool	GOBP_SMOOTH_MUSCLE_CELL_DIFFERENTIATION	62	0.39216	positive	1.93732	0.0151987	4	4
Bicuculline	Tool	GOBP_SODIUM_ION_IMPORT_ACROSS_PLASMA_MEMBRANE	21	-0.54729	negative	-1.94193	0.0460651	4	4
Chlopromazine	Tool	GOBP_SODIUM_ION_IMPORT_ACROSS_PLASMA_MEMBRANE	21	-0.560919	negative	-1.95135	0.00998856	4	4
Donepezil	Tool	GOBP_SODIUM_ION_IMPORT_ACROSS_PLASMA_MEMBRANE	21	-0.630012	negative	-2.17311	0.00610746	4	4
SNC80	Tool	GOBP_SODIUM_ION_IMPORT_ACROSS_PLASMA_MEMBRANE	21	-0.592883	negative	-2.06047	0.00215594	4	4
Bicuculline	Tool	GOBP_STRIATED_MUSCLE_CELL_PROLIFERATION	54	0.457538	positive	2.1613	0.00345574	4	4
Donepezil	Tool	GOBP_STRIATED_MUSCLE_CELL_PROLIFERATION	51	0.350214	positive	1.67562	0.042612	4	4
Kainic acid	Tool	GOBP_STRIATED_MUSCLE_CELL_PROLIFERATION	49	-0.396964	negative	-1.7746	0.0330444	4	4
SNC80	Tool	GOBP_STRIATED_MUSCLE_CELL_PROLIFERATION	55	0.34859	positive	1.65769	0.0444767	4	4
Amoxapine	Tool	GOBP_SYNAPTIC_TRANSMISSION_GABAERGIC	48	-0.413377	negative	-1.82935	0.0473634	4	4
Chlopromazine	Tool	GOBP_SYNAPTIC_TRANSMISSION_GABAERGIC	43	-0.542098	negative	-2.20805	0.000561	4	4
Donepezil	Tool	GOBP_SYNAPTIC_TRANSMISSION_GABAERGIC	43	-0.508412	negative	-2.00267	0.0306873	4	4
SNC80	Tool	GOBP_SYNAPTIC_TRANSMISSION_GABAERGIC	52	-0.57153	negative	-2.47605	0	4	4
Chlopromazine	Tool	GOBP_SYNAPTIC_VESICLE_EXOCYTOSIS	97	-0.53999	negative	-2.60161	0	4	4
Donepezil	Tool	GOBP_SYNAPTIC_VESICLE_EXOCYTOSIS	97	-0.482525	negative	-2.2909	0.00127114	4	4
Kainic acid	Tool	GOBP_SYNAPTIC_VESICLE_EXOCYTOSIS	97	0.391985	positive	2.04513	0.0449855	4	4
SNC80	Tool	GOBP_SYNAPTIC_VESICLE_EXOCYTOSIS	103	-0.532578	negative	-2.66265	0	4	4
Chlopromazine	Tool	GOBP_T_CELL_PROLIFERATION	142	0.3183	positive	1.86545	0.0276175	4	4
Donepezil	Tool	GOBP_T_CELL_PROLIFERATION	132	0.289334	positive	1.66563	0.0443463	4	4
Pentylenetetrazol	Tool	GOBP_T_CELL_PROLIFERATION	155	0.353098	positive	1.98683	0.0423706	4	4
Pilorcarpine	Tool	GOBP_T_CELL_PROLIFERATION	115	-0.339085	negative	-1.73204	0.0365229	4	4
Amoxapine	Tool	GOBP_T_HELPER_1_TYPE_IMMUNE_RESPONSE	34	0.575056	positive	2.35306	0.000968	4	4
Chlopromazine	Tool	GOBP_T_HELPER_1_TYPE_IMMUNE_RESPONSE	31	0.516133	positive	2.1519	0.00862448	4	4
Donepezil	Tool	GOBP_T_HELPER_1_TYPE_IMMUNE_RESPONSE	30	0.461674	positive	1.97137	0.00999615	4	4
Pilorcarpine	Tool	GOBP_T_HELPER_1_TYPE_IMMUNE_RESPONSE	23	-0.596586	negative	-2.1242	0.00347796	4	4
Bicuculline	Tool	GOBP_T_HELPER_17_TYPE_IMMUNE_RESPONSE	32	0.48911	positive	1.96807	0.0104169	4	4
Donepezil	Tool	GOBP_T_HELPER_17_TYPE_IMMUNE_RESPONSE	27	0.415437	positive	1.71069	0.0361101	4	4
Pilorcarpine	Tool	GOBP_T_HELPER_17_TYPE_IMMUNE_RESPONSE	24	-0.501748	negative	-1.77152	0.0296619	4	4
SNC80	Tool	GOBP_T_HELPER_17_TYPE_IMMUNE_RESPONSE	32	0.419588	positive	1.71232	0.0368145	4	4
Bicuculline	Tool	GOBP_TISSUE_MIGRATION	279	0.285122	positive	1.79225	0.0246452	4	4
Chlopromazine	Tool	GOBP_TISSUE_MIGRATION	273	0.319919	positive	2.05089	0.0142349	4	4
Donepezil	Tool	GOBP_TISSUE_MIGRATION	260	0.291832	positive	1.92355	0.0133595	4	4
SNC80	Tool	GOBP_TISSUE_MIGRATION	284	0.31949	positive	2.00844	0.0111387	4	4
Chlopromazine	Tool	GOBP_TYPE_I_INTERFERON_PRODUCTION	78	0.368939	positive	1.91023	0.0238243	4	4
Donepezil	Tool	GOBP_TYPE_I_INTERFERON_PRODUCTION	77	0.347759	positive	1.85847	0.0181133	4	4
Pilorcarpine	Tool	GOBP_TYPE_I_INTERFERON_PRODUCTION	69	-0.410487	negative	-1.91883	0.0130405	4	4
SNC80	Tool	GOBP_TYPE_I_INTERFERON_PRODUCTION	84	0.347592	positive	1.79795	0.0258301	4	4
4-aminopyridine	Tool	GOBP_URETER_DEVELOPMENT	16	-0.626036	negative	-2.03503	0.047201	4	4
Amoxapine	Tool	GOBP_URETER_DEVELOPMENT	15	0.72493	positive	2.35056	0.000914	4	4
Bicuculline	Tool	GOBP_URETER_DEVELOPMENT	16	0.687837	positive	2.29206	0.00155148	4	4
SNC80	Tool	GOBP_URETER_DEVELOPMENT	16	0.730558	positive	2.45861	9.89e-05	4	4
Bicuculline	Tool	GOBP_VENTRICULAR_CARDIAC_MUSCLE_TISSUE_MORPHOGENESIS	41	0.393778	positive	1.69519	0.0366575	4	4
Donepezil	Tool	GOBP_VENTRICULAR_CARDIAC_MUSCLE_TISSUE_MORPHOGENESIS	38	0.442297	positive	1.95245	0.011269	4	4
Kainic acid	Tool	GOBP_VENTRICULAR_CARDIAC_MUSCLE_TISSUE_MORPHOGENESIS	38	-0.409699	negative	-1.72575	0.0416691	4	4
SNC80	Tool	GOBP_VENTRICULAR_CARDIAC_MUSCLE_TISSUE_MORPHOGENESIS	42	0.430645	positive	1.88086	0.01885	4	4
Bicuculline	Tool	GOBP_VENTRICULAR_SEPTUM_DEVELOPMENT	65	0.368765	positive	1.82423	0.0216734	4	4
Donepezil	Tool	GOBP_VENTRICULAR_SEPTUM_DEVELOPMENT	61	0.431841	positive	2.12341	0.00445596	4	4
Kainic acid	Tool	GOBP_VENTRICULAR_SEPTUM_DEVELOPMENT	61	-0.362431	negative	-1.72116	0.0424288	4	4
SNC80	Tool	GOBP_VENTRICULAR_SEPTUM_DEVELOPMENT	66	0.390226	positive	1.91143	0.0170092	4	4
Amoxapine	Tool	GOBP_VESICLE_CARGO_LOADING	25	0.680933	positive	2.54071	0	4	4
Bicuculline	Tool	GOBP_VESICLE_CARGO_LOADING	25	0.523165	positive	2.02592	0.0067602	4	4
Pilorcarpine	Tool	GOBP_VESICLE_CARGO_LOADING	24	-0.649293	negative	-2.30833	0.0011294	4	4
SNC80	Tool	GOBP_VESICLE_CARGO_LOADING	25	0.523968	positive	2.01995	0.0104596	4	4
Chlopromazine	Tool	GOBP_3_PHOSPHOADENOSINE_5_PHOSPHOSULFATE_METABOLIC_PROCESS	16	0.561138	positive	1.86452	0.0276756	3	3
Picrotoxin	Tool	GOBP_3_PHOSPHOADENOSINE_5_PHOSPHOSULFATE_METABOLIC_PROCESS	16	0.535477	positive	1.76896	0.0454998	3	3
Pilorcarpine	Tool	GOBP_3_PHOSPHOADENOSINE_5_PHOSPHOSULFATE_METABOLIC_PROCESS	16	-0.600881	negative	-1.90149	0.0143414	3	3
Bicuculline	Tool	GOBP_ACTION_POTENTIAL	124	-0.376485	negative	-1.97012	0.0399004	3	3
Chlopromazine	Tool	GOBP_ACTION_POTENTIAL	121	-0.460043	negative	-2.3221	7.03e-05	3	3
SNC80	Tool	GOBP_ACTION_POTENTIAL	127	-0.502336	negative	-2.6194	0	3	3
Picrotoxin	Tool	GOBP_ACTIVATION_OF_ADENYLATE_CYCLASE_ACTIVITY	25	0.616441	positive	2.27108	0.000631	3	3
SNC80	Tool	GOBP_ACTIVATION_OF_ADENYLATE_CYCLASE_ACTIVITY	27	-0.476942	negative	-1.76555	0.0193583	3	3
Strychinine	Tool	GOBP_ACTIVATION_OF_ADENYLATE_CYCLASE_ACTIVITY	22	0.621794	positive	2.29226	0.0370374	3	3
Chlopromazine	Tool	GOBP_ADENYLATE_CYCLASE_INHIBITING_G_PROTEIN_COUPLED_RECEPTOR_SIGNALING_PATHWAY	61	-0.457941	negative	-1.99783	0.00680887	3	3
Donepezil	Tool	GOBP_ADENYLATE_CYCLASE_INHIBITING_G_PROTEIN_COUPLED_RECEPTOR_SIGNALING_PATHWAY	60	-0.458003	negative	-1.96544	0.0384986	3	3
SNC80	Tool	GOBP_ADENYLATE_CYCLASE_INHIBITING_G_PROTEIN_COUPLED_RECEPTOR_SIGNALING_PATHWAY	67	-0.578608	negative	-2.62758	0	3	3
Chlopromazine	Tool	GOBP_ADRENAL_GLAND_DEVELOPMENT	24	0.472388	positive	1.84259	0.0300287	3	3
Donepezil	Tool	GOBP_ADRENAL_GLAND_DEVELOPMENT	22	0.603658	positive	2.30021	0.00137446	3	3
SNC80	Tool	GOBP_ADRENAL_GLAND_DEVELOPMENT	25	0.624302	positive	2.35012	0.000614	3	3
Bicuculline	Tool	GOBP_ANGIOGENESIS_INVOLVED_IN_WOUND_HEALING	27	0.529935	positive	2.10174	0.00469567	3	3
Chlopromazine	Tool	GOBP_ANGIOGENESIS_INVOLVED_IN_WOUND_HEALING	27	0.458078	positive	1.8395	0.0305419	3	3
Pilorcarpine	Tool	GOBP_ANGIOGENESIS_INVOLVED_IN_WOUND_HEALING	22	-0.644762	negative	-2.27081	0.00143276	3	3
Bicuculline	Tool	GOBP_ANIMAL_ORGAN_REGENERATION	57	0.370448	positive	1.7363	0.0309706	3	3
Chlopromazine	Tool	GOBP_ANIMAL_ORGAN_REGENERATION	56	0.377554	positive	1.8306	0.0313405	3	3
SNC80	Tool	GOBP_ANIMAL_ORGAN_REGENERATION	58	0.377386	positive	1.8243	0.0238097	3	3
Chlopromazine	Tool	GOBP_ASTROCYTE_DIFFERENTIATION	63	0.344838	positive	1.71506	0.0478512	3	3
Donepezil	Tool	GOBP_ASTROCYTE_DIFFERENTIATION	62	0.402328	positive	2.04138	0.0071972	3	3
Kainic acid	Tool	GOBP_ASTROCYTE_DIFFERENTIATION	62	-0.414373	negative	-1.95579	0.0132027	3	3
Chlopromazine	Tool	GOBP_AXON_EXTENSION	114	-0.462483	negative	-2.29714	0.000165	3	3
Kainic acid	Tool	GOBP_AXON_EXTENSION	113	0.360924	positive	1.90884	0.0476869	3	3
SNC80	Tool	GOBP_AXON_EXTENSION	119	-0.386255	negative	-1.97632	0.00431341	3	3
Chlopromazine	Tool	GOBP_AXONAL_FASCICULATION	21	-0.595014	negative	-2.03012	0.00545407	3	3
Kainic acid	Tool	GOBP_AXONAL_FASCICULATION	21	0.550269	positive	1.91484	0.0477159	3	3
SNC80	Tool	GOBP_AXONAL_FASCICULATION	20	-0.58086	negative	-1.98595	0.00402252	3	3
Bicuculline	Tool	GOBP_B_CELL_ACTIVATION_INVOLVED_IN_IMMUNE_RESPONSE	68	0.328293	positive	1.63313	0.0483933	3	3
Donepezil	Tool	GOBP_B_CELL_ACTIVATION_INVOLVED_IN_IMMUNE_RESPONSE	63	0.344452	positive	1.76856	0.0279718	3	3
SNC80	Tool	GOBP_B_CELL_ACTIVATION_INVOLVED_IN_IMMUNE_RESPONSE	72	0.374718	positive	1.9004	0.0177975	3	3
Chlopromazine	Tool	GOBP_BIOLOGICAL_PROCESS_INVOLVED_IN_INTERACTION_WITH_SYMBIONT	64	0.354316	positive	1.76373	0.0416529	3	3
Pilorcarpine	Tool	GOBP_BIOLOGICAL_PROCESS_INVOLVED_IN_INTERACTION_WITH_SYMBIONT	57	-0.382263	negative	-1.70578	0.0416563	3	3
SNC80	Tool	GOBP_BIOLOGICAL_PROCESS_INVOLVED_IN_INTERACTION_WITH_SYMBIONT	68	0.353562	positive	1.74072	0.0328563	3	3
Bicuculline	Tool	GOBP_BLOOD_VESSEL_ENDOTHELIAL_CELL_PROLIFERATION_INVOLVED_IN_SPROUTING_ANGIOGENESIS	28	0.444569	positive	1.72956	0.0321972	3	3
Donepezil	Tool	GOBP_BLOOD_VESSEL_ENDOTHELIAL_CELL_PROLIFERATION_INVOLVED_IN_SPROUTING_ANGIOGENESIS	25	0.441153	positive	1.80204	0.0233082	3	3
SNC80	Tool	GOBP_BLOOD_VESSEL_ENDOTHELIAL_CELL_PROLIFERATION_INVOLVED_IN_SPROUTING_ANGIOGENESIS	30	0.442	positive	1.76931	0.0288473	3	3
Bicuculline	Tool	GOBP_BONE_MINERALIZATION	105	0.313139	positive	1.68676	0.0380399	3	3
Donepezil	Tool	GOBP_BONE_MINERALIZATION	100	0.391588	positive	2.18008	0.00355688	3	3
SNC80	Tool	GOBP_BONE_MINERALIZATION	106	0.334697	positive	1.82615	0.0236303	3	3
Bicuculline	Tool	GOBP_BONE_RESORPTION	54	0.38581	positive	1.78418	0.0256856	3	3
Donepezil	Tool	GOBP_BONE_RESORPTION	48	0.390584	positive	1.8847	0.0161941	3	3
Picrotoxin	Tool	GOBP_BONE_RESORPTION	53	0.402951	positive	1.80308	0.0383857	3	3
Bicuculline	Tool	GOBP_BRANCH_ELONGATION_OF_AN_EPITHELIUM	17	0.491312	positive	1.70396	0.0356527	3	3
Donepezil	Tool	GOBP_BRANCH_ELONGATION_OF_AN_EPITHELIUM	16	0.520698	positive	1.79475	0.0245213	3	3
SNC80	Tool	GOBP_BRANCH_ELONGATION_OF_AN_EPITHELIUM	17	0.514694	positive	1.77829	0.028288	3	3
Chlopromazine	Tool	GOBP_CALCIUM_ION_REGULATED_EXOCYTOSIS	58	-0.459123	negative	-2.0285	0.00546943	3	3
Kainic acid	Tool	GOBP_CALCIUM_ION_REGULATED_EXOCYTOSIS	56	0.422304	positive	1.93325	0.0490448	3	3
SNC80	Tool	GOBP_CALCIUM_ION_REGULATED_EXOCYTOSIS	62	-0.506686	negative	-2.31909	0.000102	3	3
Chlopromazine	Tool	GOBP_CALCIUM_ION_REGULATED_EXOCYTOSIS_OF_NEUROTRANSMITTER	16	-0.651157	negative	-2.00347	0.00653601	3	3
Donepezil	Tool	GOBP_CALCIUM_ION_REGULATED_EXOCYTOSIS_OF_NEUROTRANSMITTER	16	-0.649251	negative	-2.04182	0.0254404	3	3
SNC80	Tool	GOBP_CALCIUM_ION_REGULATED_EXOCYTOSIS_OF_NEUROTRANSMITTER	16	-0.722523	negative	-2.33141	0.000107	3	3
Bicuculline	Tool	GOBP_CAMERA_TYPE_EYE_DEVELOPMENT	288	0.261009	positive	1.63741	0.0475349	3	3
Donepezil	Tool	GOBP_CAMERA_TYPE_EYE_DEVELOPMENT	270	0.258933	positive	1.68053	0.0418014	3	3
Kainic acid	Tool	GOBP_CAMERA_TYPE_EYE_DEVELOPMENT	268	-0.313281	negative	-1.91617	0.0166568	3	3
Bicuculline	Tool	GOBP_CARDIAC_CHAMBER_DEVELOPMENT	150	0.341138	positive	1.96084	0.0106768	3	3
Donepezil	Tool	GOBP_CARDIAC_CHAMBER_DEVELOPMENT	139	0.340415	positive	2.03648	0.00740441	3	3
SNC80	Tool	GOBP_CARDIAC_CHAMBER_DEVELOPMENT	152	0.347183	positive	1.99982	0.0117685	3	3
Bicuculline	Tool	GOBP_CARDIAC_EPITHELIAL_TO_MESENCHYMAL_TRANSITION	33	0.520054	positive	2.15356	0.00368871	3	3
Donepezil	Tool	GOBP_CARDIAC_EPITHELIAL_TO_MESENCHYMAL_TRANSITION	32	0.501216	positive	2.15816	0.0036017	3	3
SNC80	Tool	GOBP_CARDIAC_EPITHELIAL_TO_MESENCHYMAL_TRANSITION	33	0.484851	positive	2.04429	0.00908303	3	3
Bicuculline	Tool	GOBP_CARDIAC_MUSCLE_TISSUE_MORPHOGENESIS	49	0.426624	positive	1.95345	0.0110221	3	3
Donepezil	Tool	GOBP_CARDIAC_MUSCLE_TISSUE_MORPHOGENESIS	42	0.436339	positive	1.99296	0.00900186	3	3
SNC80	Tool	GOBP_CARDIAC_MUSCLE_TISSUE_MORPHOGENESIS	50	0.397328	positive	1.81602	0.0244784	3	3
Bicuculline	Tool	GOBP_CARDIAC_VENTRICLE_DEVELOPMENT	110	0.336405	positive	1.81508	0.0226075	3	3
Donepezil	Tool	GOBP_CARDIAC_VENTRICLE_DEVELOPMENT	101	0.36158	positive	2.00367	0.00858107	3	3
SNC80	Tool	GOBP_CARDIAC_VENTRICLE_DEVELOPMENT	112	0.335368	positive	1.86074	0.01984	3	3
Bicuculline	Tool	GOBP_CARDIAC_VENTRICLE_MORPHOGENESIS	60	0.399289	positive	1.86774	0.0176709	3	3
Donepezil	Tool	GOBP_CARDIAC_VENTRICLE_MORPHOGENESIS	54	0.386756	positive	1.90525	0.0147562	3	3
SNC80	Tool	GOBP_CARDIAC_VENTRICLE_MORPHOGENESIS	62	0.40788	positive	1.94041	0.0151087	3	3
Bicuculline	Tool	GOBP_CARDIOCYTE_DIFFERENTIATION	121	0.365581	positive	2.01765	0.00727589	3	3
Donepezil	Tool	GOBP_CARDIOCYTE_DIFFERENTIATION	113	0.334651	positive	1.93712	0.0125721	3	3
SNC80	Tool	GOBP_CARDIOCYTE_DIFFERENTIATION	125	0.303338	positive	1.7227	0.0352799	3	3
Bicuculline	Tool	GOBP_CELL_CYCLE_G1_S_PHASE_TRANSITION	203	0.316697	positive	1.90877	0.0141678	3	3
Kainic acid	Tool	GOBP_CELL_CYCLE_G1_S_PHASE_TRANSITION	197	-0.293523	negative	-1.74241	0.0389325	3	3
SNC80	Tool	GOBP_CELL_CYCLE_G1_S_PHASE_TRANSITION	205	0.273839	positive	1.65975	0.044136	3	3
Donepezil	Tool	GOBP_CELL_MATRIX_ADHESION	195	0.279552	positive	1.74705	0.030986	3	3
Kainic acid	Tool	GOBP_CELL_MATRIX_ADHESION	190	-0.307008	negative	-1.77433	0.0329824	3	3
Pilorcarpine	Tool	GOBP_CELL_MATRIX_ADHESION	173	-0.305223	negative	-1.66927	0.0481195	3	3
Chlopromazine	Tool	GOBP_CELL_REDOX_HOMEOSTASIS	35	0.402053	positive	1.72387	0.0464043	3	3
Pilorcarpine	Tool	GOBP_CELL_REDOX_HOMEOSTASIS	32	-0.437435	negative	-1.70737	0.0413806	3	3
SNC80	Tool	GOBP_CELL_REDOX_HOMEOSTASIS	35	0.463055	positive	1.9375	0.0152529	3	3
Donepezil	Tool	GOBP_CELL_SURFACE_RECEPTOR_SIGNALING_PATHWAY_INVOLVED_IN_HEART_DEVELOPMENT	20	0.560951	positive	2.11079	0.00467241	3	3
Kainic acid	Tool	GOBP_CELL_SURFACE_RECEPTOR_SIGNALING_PATHWAY_INVOLVED_IN_HEART_DEVELOPMENT	20	-0.535522	negative	-1.87012	0.0210046	3	3
SNC80	Tool	GOBP_CELL_SURFACE_RECEPTOR_SIGNALING_PATHWAY_INVOLVED_IN_HEART_DEVELOPMENT	22	0.471409	positive	1.72562	0.0351671	3	3
Chlopromazine	Tool	GOBP_CELLULAR_IRON_ION_HOMEOSTASIS	54	0.384476	positive	1.83645	0.0305686	3	3
Pilorcarpine	Tool	GOBP_CELLULAR_IRON_ION_HOMEOSTASIS	48	-0.409658	negative	-1.73397	0.0365524	3	3
SNC80	Tool	GOBP_CELLULAR_IRON_ION_HOMEOSTASIS	56	0.346888	positive	1.6653	0.0431457	3	3
Bicuculline	Tool	GOBP_CELLULAR_RESPONSE_TO_ABIOTIC_STIMULUS	278	0.298516	positive	1.88205	0.0162902	3	3
Donepezil	Tool	GOBP_CELLULAR_RESPONSE_TO_ABIOTIC_STIMULUS	265	0.27084	positive	1.7405	0.0319195	3	3
Kainic acid	Tool	GOBP_CELLULAR_RESPONSE_TO_ABIOTIC_STIMULUS	263	-0.280256	negative	-1.69872	0.0464653	3	3
Bicuculline	Tool	GOBP_CELLULAR_RESPONSE_TO_ACID_CHEMICAL	72	0.351567	positive	1.7728	0.0263737	3	3
Donepezil	Tool	GOBP_CELLULAR_RESPONSE_TO_ACID_CHEMICAL	72	0.319329	positive	1.66512	0.0443737	3	3
SNC80	Tool	GOBP_CELLULAR_RESPONSE_TO_ACID_CHEMICAL	73	0.378218	positive	1.87934	0.0189753	3	3
Chlopromazine	Tool	GOBP_CELLULAR_RESPONSE_TO_DSRNA	19	0.480389	positive	1.72213	0.0466603	3	3
Donepezil	Tool	GOBP_CELLULAR_RESPONSE_TO_DSRNA	19	0.542264	positive	1.97645	0.00981575	3	3
SNC80	Tool	GOBP_CELLULAR_RESPONSE_TO_DSRNA	20	0.503993	positive	1.79396	0.0263895	3	3
Bicuculline	Tool	GOBP_CELLULAR_RESPONSE_TO_GAMMA_RADIATION	30	0.505723	positive	1.98887	0.00923414	3	3
Kainic acid	Tool	GOBP_CELLULAR_RESPONSE_TO_GAMMA_RADIATION	30	-0.476816	negative	-1.86587	0.0211821	3	3
SNC80	Tool	GOBP_CELLULAR_RESPONSE_TO_GAMMA_RADIATION	30	0.467025	positive	1.89599	0.0178472	3	3
Bicuculline	Tool	GOBP_CELLULAR_RESPONSE_TO_IONIZING_RADIATION	68	0.421877	positive	2.05641	0.00600775	3	3
Picrotoxin	Tool	GOBP_CELLULAR_RESPONSE_TO_IONIZING_RADIATION	66	0.385296	positive	1.7989	0.0394624	3	3
SNC80	Tool	GOBP_CELLULAR_RESPONSE_TO_IONIZING_RADIATION	69	0.345997	positive	1.72163	0.0353315	3	3
Bicuculline	Tool	GOBP_CELLULAR_RESPONSE_TO_NUTRIENT	33	0.432796	positive	1.81387	0.022713	3	3
Donepezil	Tool	GOBP_CELLULAR_RESPONSE_TO_NUTRIENT	29	0.515191	positive	2.18787	0.0033844	3	3
Kainic acid	Tool	GOBP_CELLULAR_RESPONSE_TO_NUTRIENT	27	-0.4489	negative	-1.70881	0.0438017	3	3
Chlopromazine	Tool	GOBP_CELLULAR_RESPONSE_TO_VASCULAR_ENDOTHELIAL_GROWTH_FACTOR_STIMULUS	57	0.363194	positive	1.78056	0.0390321	3	3
Donepezil	Tool	GOBP_CELLULAR_RESPONSE_TO_VASCULAR_ENDOTHELIAL_GROWTH_FACTOR_STIMULUS	56	0.410301	positive	1.99457	0.00898208	3	3
SNC80	Tool	GOBP_CELLULAR_RESPONSE_TO_VASCULAR_ENDOTHELIAL_GROWTH_FACTOR_STIMULUS	58	0.364286	positive	1.73023	0.0343185	3	3
Chlopromazine	Tool	GOBP_CELLULAR_TRANSITION_METAL_ION_HOMEOSTASIS	89	0.36169	positive	1.92942	0.0219109	3	3
Pilorcarpine	Tool	GOBP_CELLULAR_TRANSITION_METAL_ION_HOMEOSTASIS	82	-0.372898	negative	-1.74843	0.033188	3	3
SNC80	Tool	GOBP_CELLULAR_TRANSITION_METAL_ION_HOMEOSTASIS	93	0.326176	positive	1.73294	0.0341001	3	3
Bicuculline	Tool	GOBP_CHONDROCYTE_PROLIFERATION	20	0.598796	positive	2.14057	0.003839	3	3
Donepezil	Tool	GOBP_CHONDROCYTE_PROLIFERATION	19	0.546562	positive	1.99142	0.00903716	3	3
Picrotoxin	Tool	GOBP_CHONDROCYTE_PROLIFERATION	20	0.55112	positive	1.91221	0.0197251	3	3
Amoxapine	Tool	GOBP_CHROMOSOME_ORGANIZATION_INVOLVED_IN_MEIOTIC_CELL_CYCLE	64	-0.413896	negative	-1.9072	0.03134	3	3
Picrotoxin	Tool	GOBP_CHROMOSOME_ORGANIZATION_INVOLVED_IN_MEIOTIC_CELL_CYCLE	57	0.503462	positive	2.26098	0.000729	3	3
Pilorcarpine	Tool	GOBP_CHROMOSOME_ORGANIZATION_INVOLVED_IN_MEIOTIC_CELL_CYCLE	43	0.577333	positive	2.58162	0	3	3
Bicuculline	Tool	GOBP_COCHLEA_DEVELOPMENT	44	0.387189	positive	1.73659	0.0310524	3	3
Kainic acid	Tool	GOBP_COCHLEA_DEVELOPMENT	38	-0.429968	negative	-1.79507	0.0296554	3	3
SNC80	Tool	GOBP_COCHLEA_DEVELOPMENT	44	0.381751	positive	1.73531	0.0336826	3	3
Amoxapine	Tool	GOBP_COTRANSLATIONAL_PROTEIN_TARGETING_TO_MEMBRANE	24	0.591462	positive	2.22069	0.00244604	3	3
Bicuculline	Tool	GOBP_COTRANSLATIONAL_PROTEIN_TARGETING_TO_MEMBRANE	21	0.521161	positive	1.93892	0.0121965	3	3
SNC80	Tool	GOBP_COTRANSLATIONAL_PROTEIN_TARGETING_TO_MEMBRANE	20	0.49327	positive	1.78841	0.0271278	3	3
Donepezil	Tool	GOBP_CYTOKINE_PRODUCTION	488	0.317543	positive	2.18003	0.00351691	3	3
Kainic acid	Tool	GOBP_CYTOKINE_PRODUCTION	472	-0.285866	negative	-1.86975	0.0209658	3	3
Pilorcarpine	Tool	GOBP_CYTOKINE_PRODUCTION	418	-0.346844	negative	-2.09674	0.00446746	3	3
Chlopromazine	Tool	GOBP_CYTOKINE_PRODUCTION_INVOLVED_IN_IMMUNE_RESPONSE	73	0.344658	positive	1.80352	0.0363129	3	3
Donepezil	Tool	GOBP_CYTOKINE_PRODUCTION_INVOLVED_IN_IMMUNE_RESPONSE	66	0.421214	positive	2.14503	0.00404011	3	3
SNC80	Tool	GOBP_CYTOKINE_PRODUCTION_INVOLVED_IN_IMMUNE_RESPONSE	81	0.375547	positive	1.94166	0.0152123	3	3
Chlopromazine	Tool	GOBP_CYTOKINE_PRODUCTION_INVOLVED_IN_INFLAMMATORY_RESPONSE	44	0.43339	positive	2.00383	0.0160355	3	3
Donepezil	Tool	GOBP_CYTOKINE_PRODUCTION_INVOLVED_IN_INFLAMMATORY_RESPONSE	39	0.486759	positive	2.22866	0.0029531	3	3
SNC80	Tool	GOBP_CYTOKINE_PRODUCTION_INVOLVED_IN_INFLAMMATORY_RESPONSE	49	0.36585	positive	1.67627	0.0419066	3	3
Bicuculline	Tool	GOBP_CYTOKINETIC_PROCESS	37	0.439152	positive	1.89942	0.0151301	3	3
Kainic acid	Tool	GOBP_CYTOKINETIC_PROCESS	37	-0.449258	negative	-1.86476	0.0213128	3	3
SNC80	Tool	GOBP_CYTOKINETIC_PROCESS	37	0.499584	positive	2.10799	0.00685511	3	3
Chlopromazine	Tool	GOBP_DEFENSE_RESPONSE_TO_SYMBIONT	202	0.303057	positive	1.87652	0.025916	3	3
Pilorcarpine	Tool	GOBP_DEFENSE_RESPONSE_TO_SYMBIONT	175	-0.365133	negative	-1.98017	0.00859737	3	3
SNC80	Tool	GOBP_DEFENSE_RESPONSE_TO_SYMBIONT	215	0.285969	positive	1.73015	0.0342579	3	3
Chlopromazine	Tool	GOBP_DENDRITE_DEVELOPMENT	216	-0.440441	negative	-2.39559	5.31e-05	3	3
Pilorcarpine	Tool	GOBP_DENDRITE_DEVELOPMENT	213	0.316131	positive	1.93824	0.0274664	3	3
SNC80	Tool	GOBP_DENDRITE_DEVELOPMENT	225	-0.416231	negative	-2.30668	0.000114	3	3
Bicuculline	Tool	GOBP_DENDRITE_EXTENSION	34	-0.496938	negative	-2.04205	0.0279194	3	3
Chlopromazine	Tool	GOBP_DENDRITE_EXTENSION	34	-0.471233	negative	-1.83481	0.0228818	3	3
SNC80	Tool	GOBP_DENDRITE_EXTENSION	35	-0.482142	negative	-1.90415	0.00739762	3	3
Chlopromazine	Tool	GOBP_DENDRITIC_CELL_DIFFERENTIATION	32	0.458119	positive	1.87798	0.0258164	3	3
Pilorcarpine	Tool	GOBP_DENDRITIC_CELL_DIFFERENTIATION	26	-0.471072	negative	-1.74919	0.0330556	3	3
SNC80	Tool	GOBP_DENDRITIC_CELL_DIFFERENTIATION	39	0.436096	positive	1.89513	0.0178515	3	3
Amoxapine	Tool	GOBP_DENDRITIC_SPINE_MORPHOGENESIS	55	-0.462366	negative	-2.1274	0.00911843	3	3
Chlopromazine	Tool	GOBP_DENDRITIC_SPINE_MORPHOGENESIS	55	-0.492436	negative	-2.14707	0.00128584	3	3
SNC80	Tool	GOBP_DENDRITIC_SPINE_MORPHOGENESIS	55	-0.426607	negative	-1.89566	0.00772241	3	3
Bicuculline	Tool	GOBP_DETERMINATION_OF_ADULT_LIFESPAN	17	0.532201	positive	1.82049	0.0220941	3	3
Kainic acid	Tool	GOBP_DETERMINATION_OF_ADULT_LIFESPAN	16	-0.574555	negative	-1.90346	0.017654	3	3
Picrotoxin	Tool	GOBP_DETERMINATION_OF_ADULT_LIFESPAN	16	0.6311	positive	2.02462	0.00844558	3	3
Bicuculline	Tool	GOBP_DIENCEPHALON_DEVELOPMENT	59	0.441138	positive	2.08981	0.00508323	3	3
Donepezil	Tool	GOBP_DIENCEPHALON_DEVELOPMENT	53	0.36405	positive	1.79625	0.024349	3	3
Kainic acid	Tool	GOBP_DIENCEPHALON_DEVELOPMENT	51	-0.38942	negative	-1.74604	0.0381718	3	3
Bicuculline	Tool	GOBP_DNA_BIOSYNTHETIC_PROCESS	173	0.346776	positive	2.02742	0.00675162	3	3
Picrotoxin	Tool	GOBP_DNA_BIOSYNTHETIC_PROCESS	173	0.340329	positive	1.91635	0.0196751	3	3
SNC80	Tool	GOBP_DNA_BIOSYNTHETIC_PROCESS	174	0.311884	positive	1.83888	0.0225163	3	3
[truncated: 8,504 more rows]
